# Supplementary material for: Diethyl 1-(4-methyl­phen­yl)-3-phenyl-5-oxopyrrolidine-2,2-dicarboxyl­ate
Source: Acta Crystallogr Sect E Struct Rep Online. 2010 Jul 24;66(Pt 8):o2104–5. doi: 10.1107/S1600536810028552 (PMC3007313; doi:10.1107/S1600536810028552)
Supplement: Supplementary file 1 [file e-66-o2104-sup1.cif]

##############################################################################
###                                                                        ###
###        Electronic paper (Acta Crystallographica Section E)             ###
###                                                                        ###
##############################################################################
#                                                                            #
# This CIF contains the data in a paper accepted for publication in Acta     #
# Crystallographica Section E. It conforms to the requirements of Notes      #
# for Authors for Section E, and has been peer reviewed under the auspices   #
# of the IUCr Commission on Journals.                                        #
#                                                                            #
# Full details of the Crystallographic Information File format               #
# are given in the paper "The Crystallographic Information File (CIF):       #
# a New Standard Archive File for Crystallography" by S. R. Hall, F. H.      #
# Allen and I. D. Brown [Acta Cryst. (1991), A47, 655-685].                  #
#                                                                            #
# The current version of the core CIF dictionary is obtainable from          #
# ftp://ftp.iucr.org/pub/cif_core.dic. The current version number is 2.4.    #
#                                                                            #
# Software is freely available for graphical display of the structure(s) in  #
# this CIF.  For information consult the CIF home page http://www.iucr.org/  #
# cif/home.html                                                              #
#                                                                            #
# This file may be used for bona fide research purposes within the           #
# scientific community so long as proper attribution is given to the journal # 
# article from which it was obtained.                                        #
#                                                                            #
##############################################################################
                                             
data_global
_audit_creation_method     SHELXL-97
_journal_data_validation_number     ?
_journal_date_recd_electronic     2009-11-01
_journal_date_accepted     2010-07-16
_journal_name_full     'Acta Crystallographica, Section E'
_journal_year     2010
_journal_volume     66
_journal_issue      8
_journal_page_first     o2104
_journal_page_last     o2105
_journal_paper_category     QO
_journal_coeditor_code     RN2065
_publ_contact_author_name     'Dr. J. A. Santaballa'
_publ_contact_author_address
;
Departamento de Qu\'imica F\'isica e Enxe\~ner\'ia Qu\'imica I
Facultade de Ciencias
Universidade da Coru\~na
R\'ua da Fraga 10
E-15008 A Coru\~na
Spain
;
_publ_contact_author_email     arturo@udc.es
_publ_contact_author_fax     34981167065
_publ_contact_author_phone     34981167000
_publ_section_title
;
Diethyl 1-(4-methylphenyl)-3-phenyl-5-oxopyrrolidine-2,2-dicarboxylate
;
loop_
    _publ_author_name
    _publ_author_address
    'Ray, Jayanta Kumar'
;
Department of Chemistry
Indian Institute of Technology
Kharagpur 721 302
India
;
    'Barman, Gopa'
;
Department of Chemistry
Indian Institute of Technology
Kharagpur 721 302
India
;
    'Canle L., M.'
;
Departamento de Qu\'imica F\'isica e Enxe\~ner\'ia Qu\'imica I
Facultade de Ciencias
Universidade da Coru\~na
R\'ua Alejandro de la Sota 1
E-15008 A Coru\~na
Spain
;
    "Fern\'andez P., M. I."
;
Departamento de Qu\'imica F\'isica e Enxe\~ner\'ia Qu\'imica I
Facultade de Ciencias
Universidade da Coru\~na
R\'ua Alejandro de la Sota 1
E-15008 A Coru\~na
Spain
;
    'Santaballa, J. A.'
;
Departamento de Qu\'imica F\'isica e Enxe\~ner\'ia Qu\'imica I
Facultade de Ciencias
Universidade da Coru\~na
R\'ua Alejandro de la Sota 1
E-15008 A Coru\~na
Spain
;
data_I
_chemical_name_systematic
;
Diethyl 1-(4-methylphenyl)-3-phenyl-5-oxopyrrolidine-2,2-dicarboxylate
;
_chemical_name_common     ?
_chemical_formula_moiety     'C23 H25 N O5'
_chemical_formula_sum     'C23 H25 N O5'
_chemical_formula_structural     ?
_chemical_formula_analytical     ?
_chemical_formula_iupac     'C23 H25 N O5'
_chemical_formula_weight     395.44
_chemical_melting_point     401
_symmetry_cell_setting     triclinic
_symmetry_space_group_name_H-M     'P -1'
_symmetry_space_group_name_Hall     '-P 1'
loop_
    _symmetry_equiv_pos_as_xyz
    'x, y, z'
    '-x, -y, -z'
_cell_length_a     9.4905(2)
_cell_length_b     10.6167(2)
_cell_length_c     10.8198(2)
_cell_angle_alpha     93.0140(10)
_cell_angle_beta     95.1670(10)
_cell_angle_gamma     110.5370(10)
_cell_volume     1012.60(3)
_cell_formula_units_Z     2
_cell_measurement_reflns_used     9079
_cell_measurement_theta_min     2.482
_cell_measurement_theta_max     28.231
_cell_measurement_temperature     100(2)
_exptl_crystal_description     Block
_exptl_crystal_colour     Colourless
_exptl_crystal_size_max     0.421
_exptl_crystal_size_mid     0.300
_exptl_crystal_size_min     0.115
_exptl_crystal_density_diffrn     1.297
_exptl_crystal_density_meas     ?
_exptl_crystal_density_method     'not measured'
_exptl_crystal_F_000     420
_exptl_absorpt_coefficient_mu     0.091
_exptl_absorpt_correction_type     multi-scan
_exptl_absorpt_process_details     '(SADABS; Bruker, 2009)'
_exptl_absorpt_correction_T_min     0.964
_exptl_absorpt_correction_T_max     0.996
_exptl_special_details
;
Data was collected using a X8 <i>APEX</i> II BRUKER-Nonius diffractometer
equipped with an KRYOFLEX low-temperature apparatus operating at 100 K. A
suitable crystal was chosen and mounted on a glass fiber using grease. Data
were measured using omega scans of 0.5\% per frame for 10 s, such that a total
of 2870 frames were collected in a optimized strategy and with a final
resolution of 0.75 \%A. Data integration and reduction was performed using the
<i>APEX2</i> (Bruker, 2009) software suite. Absorption corrections were
applied using <i>SADABS</i> (Bruker, 2009). The structures are solved by
direct methods using the <i>SHELX97</i> program and refined by least squares
on F^2^ <i>SHELXL97</i>, incorporated in the Apex2 software suite.
;
_diffrn_ambient_temperature     100(2)
_diffrn_radiation_type     MoK\a
_diffrn_radiation_wavelength     0.71073
_diffrn_radiation_source     'fine-focus sealed tube'
_diffrn_radiation_monochromator     graphite
_diffrn_measurement_device_type     'Bruker APEXII area-detector'
_diffrn_measurement_method     'phi and omega scans'
_diffrn_detector_area_resol_mean     ?
_diffrn_reflns_number     14991
_diffrn_reflns_av_R_equivalents     0.0200
_diffrn_reflns_av_sigmaI/netI     0.0159
_diffrn_reflns_theta_min     2.48
_diffrn_reflns_theta_max     25.50
_diffrn_reflns_theta_full     25.50
_diffrn_measured_fraction_theta_max     0.976
_diffrn_measured_fraction_theta_full     0.976
_diffrn_reflns_limit_h_min     -11
_diffrn_reflns_limit_h_max     11
_diffrn_reflns_limit_k_min     -12
_diffrn_reflns_limit_k_max     12
_diffrn_reflns_limit_l_min     -13
_diffrn_reflns_limit_l_max     13
_diffrn_standards_number     ?
_diffrn_standards_interval_count     ?
_diffrn_standards_interval_time     ?
_diffrn_standards_decay_%     ?
_refine_special_details
;
Refinement of <i>F</i>^2^ against ALL reflections. The weighted <i>R</i>-factor
<i>wR</i> and goodness of fit <i>S</i> are based on <i>F</i>^2^, conventional
<i>R</i>-factors <i>R</i> are based on <i>F</i>, with <i>F</i> set to zero for
negative <i>F</i>^2^. The threshold expression of <i>F</i>^2^ >
\s(<i>F</i>^2^) is used only for calculating <i>R</i>-factors(gt) <i>etc</i>.
and is not relevant to the choice of reflections for refinement.
<i>R</i>-factors based on <i>F</i>^2^ are statistically about twice as large
as those based on <i>F</i>, and <i>R</i>- factors based on ALL data will be
even larger.
All non-hydrogen atoms were refined anisotropically. Hydrogen were found in
subsequent difference Fourier maps and included as isotropic atoms.
;
_reflns_number_total     3672
_reflns_number_gt     3331
_reflns_threshold_expression     I>2sigma(I)
_refine_ls_structure_factor_coef     Fsqd
_refine_ls_matrix_type     full
_refine_ls_R_factor_all     0.0344
_refine_ls_R_factor_gt     0.0307
_refine_ls_wR_factor_gt     0.0887
_refine_ls_wR_factor_ref     0.0908
_refine_ls_goodness_of_fit_ref     1.870
_refine_ls_restrained_S_all     1.870
_refine_ls_number_reflns     3672
_refine_ls_number_parameters     362
_refine_ls_number_restraints     0
_refine_ls_hydrogen_treatment     refall
_refine_ls_weighting_scheme     calc
_refine_ls_weighting_details
         'calc w=1/[\s^2^(Fo^2^)+(0.0352P)^2^+0.0000P] where P=(Fo^2^+2Fc^2^)/3'
_atom_sites_solution_hydrogens     geom
_atom_sites_solution_primary     direct
_atom_sites_solution_secondary     difmap
_refine_ls_shift/su_max     0.001
_refine_ls_shift/su_mean     0.000
_refine_diff_density_max     0.224
_refine_diff_density_min     -0.217
_refine_ls_extinction_method     none
_refine_ls_extinction_coef     ?
loop_
    _atom_type_symbol
    _atom_type_description
    _atom_type_scat_dispersion_real
    _atom_type_scat_dispersion_imag
    _atom_type_scat_source
    'C' 'C' 0.0033 0.0016
                         'International Tables Vol C Tables 4.2.6.8 and 6.1.1.4'
    'H' 'H' 0.0000 0.0000
                         'International Tables Vol C Tables 4.2.6.8 and 6.1.1.4'
    'N' 'N' 0.0061 0.0033
                         'International Tables Vol C Tables 4.2.6.8 and 6.1.1.4'
    'O' 'O' 0.0106 0.0060
                         'International Tables Vol C Tables 4.2.6.8 and 6.1.1.4'
_computing_data_collection     'APEX2 (Bruker, 2009)'
_computing_cell_refinement     'SAINT (Bruker, 2009)'
_computing_data_reduction     'SAINT (Bruker, 2009)'
_computing_structure_solution     'SHELXS97 (Sheldrick, 2008)'
_computing_structure_refinement     'SHELXL97 (Sheldrick, 2008)'
_computing_molecular_graphics
                              'ORTEP-3 (Farrugia, 1997) and PLATON (Spek, 2009)'
_computing_publication_material     'PLEASE SUPPLY'
loop_
    _atom_site_type_symbol
    _atom_site_label
    _atom_site_fract_x
    _atom_site_fract_y
    _atom_site_fract_z
    _atom_site_U_iso_or_equiv
    _atom_site_adp_type
    _atom_site_calc_flag
    _atom_site_refinement_flags
    _atom_site_occupancy
    _atom_site_disorder_assembly
    _atom_site_disorder_group
    O O1 -0.06859(8) 0.71231(8) 0.72064(8) 0.0250(2) Uani d . 1 . .
    O O2 0.19397(9) 0.56920(8) 0.97081(7) 0.0205(2) Uani d . 1 . .
    O O3 0.28043(8) 0.41475(7) 0.88942(6) 0.01674(18) Uani d . 1 . .
    O O4 0.27852(9) 0.49468(9) 0.55611(7) 0.0247(2) Uani d . 1 . .
    O O5 0.43697(8) 0.59245(8) 0.72998(6) 0.01664(18) Uani d . 1 . .
    N N1 0.13851(9) 0.64837(9) 0.73404(8) 0.0144(2) Uani d . 1 . .
    C C1 -0.01411(11) 0.62475(11) 0.72555(9) 0.0162(2) Uani d . 1 . .
    C C2 -0.09624(12) 0.47497(11) 0.72503(11) 0.0169(2) Uani d . 1 . .
    H H2A -0.1303(14) 0.4554(13) 0.8076(13) 0.026(3) Uiso d . 1 . .
    H H2B -0.1846(14) 0.4437(13) 0.6609(12) 0.022(3) Uiso d . 1 . .
    C C3 0.02044(11) 0.41224(11) 0.69452(10) 0.0150(2) Uani d . 1 . .
    H H3 0.0252(13) 0.4114(12) 0.6039(12) 0.017(3) Uiso d . 1 . .
    C C4 0.17508(11) 0.52637(10) 0.74648(9) 0.0140(2) Uani d . 1 . .
    C C5 0.24744(11) 0.78151(11) 0.73057(9) 0.0146(2) Uani d . 1 . .
    C C6 0.34323(13) 0.85116(12) 0.83513(10) 0.0215(3) Uani d . 1 . .
    H H6 0.3365(15) 0.8085(14) 0.9110(14) 0.035(4) Uiso d . 1 . .
    C C7 0.44489(13) 0.98064(12) 0.82749(11) 0.0244(3) Uani d . 1 . .
    H H7 0.5146(15) 1.0322(14) 0.8986(13) 0.031(3) Uiso d . 1 . .
    C C8 0.45132(12) 1.04361(11) 0.71799(10) 0.0204(3) Uani d . 1 . .
    C C9 0.35414(12) 0.97144(12) 0.61366(10) 0.0218(3) Uani d . 1 . .
    H H9 0.3578(15) 1.0138(14) 0.5335(13) 0.033(4) Uiso d . 1 . .
    C C10 0.25387(12) 0.84142(11) 0.61952(10) 0.0196(3) Uani d . 1 . .
    H H10 0.1856(16) 0.7897(14) 0.5467(13) 0.030(3) Uiso d . 1 . .
    C C11 0.55881(16) 1.18611(13) 0.71308(13) 0.0290(3) Uani d . 1 . .
    H H11A 0.6210(17) 1.2226(15) 0.7902(14) 0.037(4) Uiso d . 1 . .
    H H11B 0.5053(18) 1.2474(17) 0.6996(15) 0.048(4) Uiso d . 1 . .
    H H11C 0.6186(19) 1.1952(16) 0.6448(15) 0.048(4) Uiso d . 1 . .
    C C12 -0.00523(11) 0.27271(11) 0.73582(10) 0.0163(2) Uani d . 1 . .
    C C13 -0.06002(12) 0.23452(11) 0.84876(11) 0.0197(2) Uani d . 1 . .
    H H13 -0.0828(14) 0.2983(13) 0.9043(12) 0.025(3) Uiso d . 1 . .
    C C14 -0.08302(13) 0.10562(12) 0.88368(12) 0.0247(3) Uani d . 1 . .
    H H14 -0.1211(16) 0.0818(14) 0.9631(13) 0.033(4) Uiso d . 1 . .
    C C15 -0.05170(14) 0.01258(12) 0.80671(12) 0.0283(3) Uani d . 1 . .
    H H15 -0.0677(15) -0.0789(15) 0.8318(12) 0.033(4) Uiso d . 1 . .
    C C16 0.00369(14) 0.04957(13) 0.69484(12) 0.0277(3) Uani d . 1 . .
    H H16 0.0251(16) -0.0136(15) 0.6414(13) 0.035(4) Uiso d . 1 . .
    C C17 0.02681(13) 0.17826(12) 0.65939(11) 0.0216(3) Uani d . 1 . .
    H H17 0.0627(15) 0.2023(13) 0.5821(13) 0.029(3) Uiso d . 1 . .
    C C18 0.21958(11) 0.50969(10) 0.88294(9) 0.0140(2) Uani d . 1 . .
    C C19 0.30418(13) 0.37111(12) 1.01290(10) 0.0198(3) Uani d . 1 . .
    H H19A 0.2082(14) 0.3496(12) 1.0498(11) 0.019(3) Uiso d . 1 . .
    H H19B 0.3819(13) 0.4486(13) 1.0648(11) 0.017(3) Uiso d . 1 . .
    C C20 0.35183(15) 0.25173(13) 0.99354(12) 0.0266(3) Uani d . 1 . .
    H H20A 0.2751(19) 0.1811(17) 0.9407(15) 0.045(4) Uiso d . 1 . .
    H H20B 0.3660(15) 0.2159(14) 1.0749(13) 0.034(4) Uiso d . 1 . .
    H H20C 0.4514(17) 0.2762(14) 0.9584(13) 0.037(4) Uiso d . 1 . .
    C C21 0.30183(11) 0.53278(11) 0.66516(9) 0.0148(2) Uani d . 1 . .
    C C22 0.56966(12) 0.61488(13) 0.66233(10) 0.0194(3) Uani d . 1 . .
    H H22A 0.6495(14) 0.6216(12) 0.7267(11) 0.017(3) Uiso d . 1 . .
    H H22B 0.5482(13) 0.5336(13) 0.6052(11) 0.018(3) Uiso d . 1 . .
    C C23 0.60496(15) 0.74321(15) 0.60006(13) 0.0299(3) Uani d . 1 . .
    H H23A 0.6205(15) 0.8196(15) 0.6628(13) 0.030(4) Uiso d . 1 . .
    H H23B 0.6949(17) 0.7600(15) 0.5572(13) 0.038(4) Uiso d . 1 . .
    H H23C 0.5222(17) 0.7335(15) 0.5358(14) 0.042(4) Uiso d . 1 . .
loop_
    _atom_site_aniso_label
    _atom_site_aniso_U_11
    _atom_site_aniso_U_22
    _atom_site_aniso_U_33
    _atom_site_aniso_U_12
    _atom_site_aniso_U_13
    _atom_site_aniso_U_23
    O1 0.0162(4) 0.0157(4) 0.0452(5) 0.0083(3) 0.0031(3) 0.0041(4)
    O2 0.0276(4) 0.0211(4) 0.0159(4) 0.0115(3) 0.0066(3) 0.0013(3)
    O3 0.0205(4) 0.0187(4) 0.0145(4) 0.0108(3) 0.0027(3) 0.0044(3)
    O4 0.0195(4) 0.0374(5) 0.0148(4) 0.0078(4) 0.0034(3) -0.0028(3)
    O5 0.0119(4) 0.0237(4) 0.0151(4) 0.0070(3) 0.0034(3) 0.0015(3)
    N1 0.0122(4) 0.0123(5) 0.0191(5) 0.0048(4) 0.0016(3) 0.0026(4)
    C1 0.0141(5) 0.0177(6) 0.0177(5) 0.0067(4) 0.0021(4) 0.0019(4)
    C2 0.0129(5) 0.0153(6) 0.0224(6) 0.0048(4) 0.0014(4) 0.0027(4)
    C3 0.0144(5) 0.0148(5) 0.0150(5) 0.0047(4) 0.0013(4) 0.0007(4)
    C4 0.0142(5) 0.0139(5) 0.0150(5) 0.0063(4) 0.0025(4) 0.0008(4)
    C5 0.0122(5) 0.0130(5) 0.0200(5) 0.0057(4) 0.0033(4) 0.0021(4)
    C6 0.0264(6) 0.0183(6) 0.0170(6) 0.0048(5) 0.0007(5) 0.0038(5)
    C7 0.0267(6) 0.0198(6) 0.0200(6) 0.0017(5) -0.0030(5) 0.0003(5)
    C8 0.0178(6) 0.0171(6) 0.0253(6) 0.0045(5) 0.0037(4) 0.0037(5)
    C9 0.0216(6) 0.0214(6) 0.0211(6) 0.0052(5) 0.0022(5) 0.0072(5)
    C10 0.0177(6) 0.0191(6) 0.0189(6) 0.0036(5) -0.0017(4) 0.0022(5)
    C11 0.0287(7) 0.0215(7) 0.0289(7) -0.0006(6) 0.0007(6) 0.0051(5)
    C12 0.0122(5) 0.0143(6) 0.0210(5) 0.0036(4) -0.0006(4) 0.0002(4)
    C13 0.0186(6) 0.0172(6) 0.0241(6) 0.0070(5) 0.0035(4) 0.0020(5)
    C14 0.0234(6) 0.0208(6) 0.0300(7) 0.0070(5) 0.0043(5) 0.0079(5)
    C15 0.0283(7) 0.0149(6) 0.0410(7) 0.0080(5) -0.0018(5) 0.0044(5)
    C16 0.0297(7) 0.0191(6) 0.0353(7) 0.0125(5) -0.0013(5) -0.0066(5)
    C17 0.0206(6) 0.0216(6) 0.0228(6) 0.0088(5) 0.0011(5) -0.0024(5)
    C18 0.0112(5) 0.0135(5) 0.0169(5) 0.0030(4) 0.0038(4) 0.0026(4)
    C19 0.0224(6) 0.0224(6) 0.0147(5) 0.0077(5) 0.0005(5) 0.0058(5)
    C20 0.0312(7) 0.0267(7) 0.0259(7) 0.0152(6) 0.0003(5) 0.0081(5)
    C21 0.0156(5) 0.0148(5) 0.0156(5) 0.0070(4) 0.0022(4) 0.0032(4)
    C22 0.0128(5) 0.0298(7) 0.0181(6) 0.0094(5) 0.0058(4) 0.0041(5)
    C23 0.0211(6) 0.0374(8) 0.0338(7) 0.0104(6) 0.0099(6) 0.0143(6)
_geom_special_details
;
All e.s.d.'s (except the e.s.d. in the dihedral angle between two l.s. planes)
are estimated using the full covariance matrix. The cell e.s.d.'s are taken
into account individually in the estimation of e.s.d.'s in distances, angles
and torsion angles; correlations between e.s.d.'s in cell parameters are only
used when they are defined by crystal symmetry. An approximate (isotropic)
treatment of cell e.s.d.'s is used for estimating e.s.d.'s involving l.s.
planes.
;
loop_
    _geom_bond_atom_site_label_1
    _geom_bond_atom_site_label_2
    _geom_bond_site_symmetry_2
    _geom_bond_distance
    _geom_bond_publ_flag
    O1 C1 . 1.2132(13) ?
    O2 C18 . 1.2035(12) ?
    O3 C18 . 1.3278(12) ?
    O3 C19 . 1.4611(12) ?
    O4 C21 . 1.2019(13) ?
    O5 C21 . 1.3264(13) ?
    O5 C22 . 1.4671(12) ?
    N1 C1 . 1.3741(13) ?
    N1 C5 . 1.4337(13) ?
    N1 C4 . 1.4633(13) ?
    C1 C2 . 1.5049(15) ?
    C2 C3 . 1.5294(14) ?
    C2 H2A . 0.985(13) ?
    C2 H2B . 0.985(13) ?
    C3 C12 . 1.5131(15) ?
    C3 C4 . 1.5716(14) ?
    C3 H3 . 0.985(12) ?
    C4 C18 . 1.5353(14) ?
    C4 C21 . 1.5380(14) ?
    C5 C6 . 1.3813(15) ?
    C5 C10 . 1.3851(15) ?
    C6 C7 . 1.3867(16) ?
    C6 H6 . 0.955(15) ?
    C7 C8 . 1.3865(16) ?
    C7 H7 . 0.969(14) ?
    C8 C9 . 1.3920(16) ?
    C8 C11 . 1.5059(16) ?
    C9 C10 . 1.3833(16) ?
    C9 H9 . 0.996(14) ?
    C10 H10 . 0.977(15) ?
    C11 H11A . 0.955(16) ?
    C11 H11B . 0.965(17) ?
    C11 H11C . 0.960(17) ?
    C12 C13 . 1.3952(15) ?
    C12 C17 . 1.3978(16) ?
    C13 C14 . 1.3867(16) ?
    C13 H13 . 0.974(13) ?
    C14 C15 . 1.3862(18) ?
    C14 H14 . 0.974(14) ?
    C15 C16 . 1.3840(18) ?
    C15 H15 . 0.986(14) ?
    C16 C17 . 1.3862(17) ?
    C16 H16 . 0.949(15) ?
    C17 H17 . 0.945(14) ?
    C19 C20 . 1.4987(17) ?
    C19 H19A . 0.985(13) ?
    C19 H19B . 0.994(13) ?
    C20 H20A . 0.957(17) ?
    C20 H20B . 0.994(14) ?
    C20 H20C . 1.004(15) ?
    C22 C23 . 1.4964(17) ?
    C22 H22A . 0.963(12) ?
    C22 H22B . 0.983(13) ?
    C23 H23A . 0.990(15) ?
    C23 H23B . 0.974(15) ?
    C23 H23C . 0.974(16) ?
loop_
    _geom_angle_atom_site_label_1
    _geom_angle_atom_site_label_2
    _geom_angle_atom_site_label_3
    _geom_angle_site_symmetry_1
    _geom_angle_site_symmetry_3
    _geom_angle
    _geom_angle_publ_flag
    C18 O3 C19 . . 116.52(8) ?
    C21 O5 C22 . . 117.09(8) ?
    C1 N1 C5 . . 121.50(9) ?
    C1 N1 C4 . . 113.50(8) ?
    C5 N1 C4 . . 125.00(8) ?
    O1 C1 N1 . . 124.33(10) ?
    O1 C1 C2 . . 127.73(9) ?
    N1 C1 C2 . . 107.93(9) ?
    C1 C2 C3 . . 104.67(8) ?
    C1 C2 H2A . . 108.8(8) ?
    C3 C2 H2A . . 112.7(7) ?
    C1 C2 H2B . . 110.5(8) ?
    C3 C2 H2B . . 110.7(7) ?
    H2A C2 H2B . . 109.5(10) ?
    C12 C3 C2 . . 116.32(9) ?
    C12 C3 C4 . . 116.64(8) ?
    C2 C3 C4 . . 102.81(8) ?
    C12 C3 H3 . . 110.1(7) ?
    C2 C3 H3 . . 107.7(7) ?
    C4 C3 H3 . . 102.0(7) ?
    N1 C4 C18 . . 111.92(8) ?
    N1 C4 C21 . . 108.16(8) ?
    C18 C4 C21 . . 111.84(8) ?
    N1 C4 C3 . . 101.81(8) ?
    C18 C4 C3 . . 110.42(8) ?
    C21 C4 C3 . . 112.27(8) ?
    C6 C5 C10 . . 119.81(10) ?
    C6 C5 N1 . . 121.64(9) ?
    C10 C5 N1 . . 118.54(9) ?
    C5 C6 C7 . . 119.44(10) ?
    C5 C6 H6 . . 118.6(9) ?
    C7 C6 H6 . . 122.0(9) ?
    C8 C7 C6 . . 121.76(11) ?
    C8 C7 H7 . . 116.5(8) ?
    C6 C7 H7 . . 121.8(8) ?
    C7 C8 C9 . . 117.84(10) ?
    C7 C8 C11 . . 120.84(10) ?
    C9 C8 C11 . . 121.31(10) ?
    C10 C9 C8 . . 120.96(10) ?
    C10 C9 H9 . . 119.6(8) ?
    C8 C9 H9 . . 119.4(8) ?
    C9 C10 C5 . . 120.17(10) ?
    C9 C10 H10 . . 121.6(8) ?
    C5 C10 H10 . . 118.2(8) ?
    C8 C11 H11A . . 112.6(9) ?
    C8 C11 H11B . . 111.6(10) ?
    H11A C11 H11B . . 103.5(13) ?
    C8 C11 H11C . . 112.7(10) ?
    H11A C11 H11C . . 111.4(13) ?
    H11B C11 H11C . . 104.4(13) ?
    C13 C12 C17 . . 118.39(10) ?
    C13 C12 C3 . . 122.07(9) ?
    C17 C12 C3 . . 119.54(10) ?
    C14 C13 C12 . . 120.68(11) ?
    C14 C13 H13 . . 119.0(8) ?
    C12 C13 H13 . . 120.3(8) ?
    C15 C14 C13 . . 120.39(12) ?
    C15 C14 H14 . . 120.7(8) ?
    C13 C14 H14 . . 118.9(8) ?
    C16 C15 C14 . . 119.46(11) ?
    C16 C15 H15 . . 120.2(8) ?
    C14 C15 H15 . . 120.3(8) ?
    C15 C16 C17 . . 120.41(11) ?
    C15 C16 H16 . . 120.0(9) ?
    C17 C16 H16 . . 119.6(9) ?
    C16 C17 C12 . . 120.67(11) ?
    C16 C17 H17 . . 120.0(8) ?
    C12 C17 H17 . . 119.3(8) ?
    O2 C18 O3 . . 125.34(9) ?
    O2 C18 C4 . . 124.12(9) ?
    O3 C18 C4 . . 110.40(8) ?
    O3 C19 C20 . . 106.36(9) ?
    O3 C19 H19A . . 107.5(7) ?
    C20 C19 H19A . . 113.3(7) ?
    O3 C19 H19B . . 107.9(7) ?
    C20 C19 H19B . . 113.4(7) ?
    H19A C19 H19B . . 108.1(10) ?
    C19 C20 H20A . . 110.4(9) ?
    C19 C20 H20B . . 109.6(8) ?
    H20A C20 H20B . . 107.7(12) ?
    C19 C20 H20C . . 112.2(8) ?
    H20A C20 H20C . . 110.3(12) ?
    H20B C20 H20C . . 106.5(11) ?
    O4 C21 O5 . . 125.77(10) ?
    O4 C21 C4 . . 123.35(9) ?
    O5 C21 C4 . . 110.77(8) ?
    O5 C22 C23 . . 110.51(9) ?
    O5 C22 H22A . . 103.6(7) ?
    C23 C22 H22A . . 110.8(7) ?
    O5 C22 H22B . . 106.9(7) ?
    C23 C22 H22B . . 114.4(7) ?
    H22A C22 H22B . . 109.9(10) ?
    C22 C23 H23A . . 109.7(8) ?
    C22 C23 H23B . . 110.8(9) ?
    H23A C23 H23B . . 110.0(12) ?
    C22 C23 H23C . . 108.9(9) ?
    H23A C23 H23C . . 111.5(12) ?
    H23B C23 H23C . . 106.0(12) ?
loop_
    _geom_torsion_atom_site_label_1
    _geom_torsion_atom_site_label_2
    _geom_torsion_atom_site_label_3
    _geom_torsion_atom_site_label_4
    _geom_torsion_site_symmetry_1
    _geom_torsion_site_symmetry_2
    _geom_torsion_site_symmetry_3
    _geom_torsion_site_symmetry_4
    _geom_torsion
    _geom_torsion_publ_flag
    C5 N1 C1 O1 . . . . -3.65(16) ?
    C4 N1 C1 O1 . . . . 176.36(10) ?
    C5 N1 C1 C2 . . . . 176.93(9) ?
    C4 N1 C1 C2 . . . . -3.06(11) ?
    O1 C1 C2 C3 . . . . 163.95(11) ?
    N1 C1 C2 C3 . . . . -16.65(11) ?
    C1 C2 C3 C12 . . . . 156.77(9) ?
    C1 C2 C3 C4 . . . . 28.05(10) ?
    C1 N1 C4 C18 . . . . -97.26(10) ?
    C5 N1 C4 C18 . . . . 82.75(11) ?
    C1 N1 C4 C21 . . . . 139.09(9) ?
    C5 N1 C4 C21 . . . . -40.89(12) ?
    C1 N1 C4 C3 . . . . 20.66(10) ?
    C5 N1 C4 C3 . . . . -159.32(9) ?
    C12 C3 C4 N1 . . . . -157.57(8) ?
    C2 C3 C4 N1 . . . . -29.05(10) ?
    C12 C3 C4 C18 . . . . -38.57(12) ?
    C2 C3 C4 C18 . . . . 89.95(9) ?
    C12 C3 C4 C21 . . . . 86.98(11) ?
    C2 C3 C4 C21 . . . . -144.51(8) ?
    C1 N1 C5 C6 . . . . 109.35(12) ?
    C4 N1 C5 C6 . . . . -70.67(14) ?
    C1 N1 C5 C10 . . . . -69.59(13) ?
    C4 N1 C5 C10 . . . . 110.40(11) ?
    C10 C5 C6 C7 . . . . 0.02(16) ?
    N1 C5 C6 C7 . . . . -178.91(10) ?
    C5 C6 C7 C8 . . . . 1.25(18) ?
    C6 C7 C8 C9 . . . . -1.45(17) ?
    C6 C7 C8 C11 . . . . 177.81(12) ?
    C7 C8 C9 C10 . . . . 0.40(17) ?
    C11 C8 C9 C10 . . . . -178.86(11) ?
    C8 C9 C10 C5 . . . . 0.83(17) ?
    C6 C5 C10 C9 . . . . -1.04(16) ?
    N1 C5 C10 C9 . . . . 177.92(10) ?
    C2 C3 C12 C13 . . . . -38.01(14) ?
    C4 C3 C12 C13 . . . . 83.65(12) ?
    C2 C3 C12 C17 . . . . 142.13(10) ?
    C4 C3 C12 C17 . . . . -96.21(12) ?
    C17 C12 C13 C14 . . . . -0.44(16) ?
    C3 C12 C13 C14 . . . . 179.69(10) ?
    C12 C13 C14 C15 . . . . 0.05(17) ?
    C13 C14 C15 C16 . . . . 0.39(18) ?
    C14 C15 C16 C17 . . . . -0.44(18) ?
    C15 C16 C17 C12 . . . . 0.04(18) ?
    C13 C12 C17 C16 . . . . 0.40(16) ?
    C3 C12 C17 C16 . . . . -179.73(10) ?
    C19 O3 C18 O2 . . . . 6.15(14) ?
    C19 O3 C18 C4 . . . . -169.70(8) ?
    N1 C4 C18 O2 . . . . 16.45(14) ?
    C21 C4 C18 O2 . . . . 138.00(10) ?
    C3 C4 C18 O2 . . . . -96.21(12) ?
    N1 C4 C18 O3 . . . . -167.65(8) ?
    C21 C4 C18 O3 . . . . -46.09(11) ?
    C3 C4 C18 O3 . . . . 79.70(10) ?
    C18 O3 C19 C20 . . . . 172.04(9) ?
    C22 O5 C21 O4 . . . . 0.53(16) ?
    C22 O5 C21 C4 . . . . -175.69(8) ?
    N1 C4 C21 O4 . . . . -85.80(12) ?
    C18 C4 C21 O4 . . . . 150.51(10) ?
    C3 C4 C21 O4 . . . . 25.74(14) ?
    N1 C4 C21 O5 . . . . 90.53(10) ?
    C18 C4 C21 O5 . . . . -33.16(12) ?
    C3 C4 C21 O5 . . . . -157.93(8) ?
    C21 O5 C22 C23 . . . . 84.62(12) ?
loop_
    _geom_hbond_atom_site_label_D
    _geom_hbond_atom_site_label_H
    _geom_hbond_atom_site_label_A
    _geom_hbond_site_symmetry_A
    _geom_hbond_distance_DH
    _geom_hbond_distance_HA
    _geom_hbond_distance_DA
    _geom_hbond_angle_DHA
    C2 H2A O2 2_567 0.985(14) 2.529(14) 3.5096(14) 173.4(10)
    C3 H3 O4 . 0.984(13) 2.369(13) 2.8814(14) 111.7(9)
    C6 H6 O2 . 0.955(15) 2.573(14) 3.3143(14) 134.7(11)
    C13 H13 O2 2_567 0.975(14) 2.453(14) 3.4128(14) 168.3(12)
    C15 H15 O1 1_545 0.987(15) 2.462(15) 3.2184(15) 133.2(10)
    C22 H22A O1 1_655 0.963(13) 2.513(14) 3.2100(15) 129.2(9)
    C22 H22B O4 2_666 0.983(13) 2.579(13) 3.2426(14) 124.9(10)
