# Supplementary material for: Diethyl 1-(4-methyl­phen­yl)-3-phenyl-5-oxopyrrolidine-2,2-dicarboxyl­ate
Source: Acta Crystallogr Sect E Struct Rep Online. 2010 Jul 24;66(Pt 8):o2104–5. doi: 10.1107/S1600536810028552 (PMC3007313; doi:10.1107/S1600536810028552)
Supplement: Supplementary file 2 [file e-66-o2104-Isup2.hkl]

# 
# h,k,l, Fc-squared, Fo-squared, sigma(Fo-squared) and status flag 
# 
data_I
_shelx_title ' 0826221_B1_0s in P-1' 
_shelx_refln_list_code          4 
_shelx_F_calc_maximum      113.10 
_exptl_crystal_F_000       420.00 
_reflns_d_resolution_high  0.8255 
 
loop_ 
 _symmetry_equiv_pos_as_xyz 
 'x, y, z' 
 '-x, -y, -z' 
 
_cell_length_a     9.4905 
_cell_length_b    10.6167 
_cell_length_c    10.8198 
_cell_angle_alpha  93.014 
_cell_angle_beta   95.167 
_cell_angle_gamma 110.537 
 
_shelx_F_squared_multiplier     1.000 
 
loop_ 
 _refln_index_h 
 _refln_index_k 
 _refln_index_l 
 _refln_F_squared_calc 
 _refln_F_squared_meas 
 _refln_F_squared_sigma 
 _refln_observed_status 
   2   0   0      839.53      794.07      5.99 o 
   3   0   0     2392.75     2323.51     18.24 o 
   4   0   0      691.04      703.53      5.92 o 
   5   0   0       78.61       81.04      1.27 o 
   6   0   0       73.27       71.94      1.29 o 
   7   0   0      241.86      245.66      3.28 o 
   8   0   0      118.11      122.99      2.48 o 
   9   0   0       62.31       63.55      1.85 o 
  10   0   0       20.66       20.47      1.26 o 
 -10   1   0      268.74      273.58      6.95 o 
  -9   1   0        1.23        1.04      0.64 o 
  -8   1   0      277.36      277.47      4.15 o 
  -7   1   0      201.94      183.58      3.30 o 
  -6   1   0       82.36       80.22      1.36 o 
  -5   1   0       11.86       10.36      0.47 o 
  -4   1   0      133.02      140.03      1.52 o 
  -3   1   0      854.97      885.66      7.18 o 
  -2   1   0     1096.60     1098.55      8.67 o 
  -1   1   0     1175.24      857.05     32.76 o 
   1   1   0        0.41       -0.17      0.11 o 
   2   1   0     6333.37     5897.09     46.34 o 
   3   1   0       30.92       35.19      0.79 o 
   4   1   0      934.53      913.93      9.94 o 
   5   1   0        0.02        0.49      0.28 o 
   6   1   0       62.05       56.81      1.17 o 
   7   1   0      474.98      462.76      6.05 o 
   8   1   0        1.84        3.04      0.65 o 
   9   1   0       44.05       49.03      1.69 o 
  10   1   0      200.04      212.36      3.91 o 
 -11   2   0      163.99      161.09      3.83 o 
 -10   2   0       89.71       89.22      2.22 o 
  -9   2   0       13.84       11.30      1.63 o 
  -8   2   0      192.82      195.25      3.59 o 
  -7   2   0      299.63      283.54      3.52 o 
  -6   2   0       13.97       10.38      0.56 o 
  -5   2   0      526.16      513.47      4.91 o 
  -4   2   0      568.51      622.96      5.25 o 
  -3   2   0      357.42      351.53      3.35 o 
  -2   2   0      102.19       94.64      1.01 o 
  -1   2   0     1255.39     1257.71     10.25 o 
   0   2   0     1330.00     1277.11     10.19 o 
   1   2   0      491.21      438.68      4.01 o 
   2   2   0     2224.58     2168.10     16.70 o 
   3   2   0      375.03      390.62      4.24 o 
   4   2   0     1647.70     1637.16     15.81 o 
   5   2   0      119.21      125.87      2.38 o 
   6   2   0       26.02       25.98      0.93 o 
   7   2   0       28.98       26.63      1.15 o 
   8   2   0       93.40       90.81      2.21 o 
   9   2   0       27.53       28.37      2.01 o 
 -11   3   0        3.36        4.17      1.34 o 
 -10   3   0        1.32        0.64      0.61 o 
  -9   3   0      246.46      235.47      3.78 o 
  -8   3   0      179.35      174.78      2.95 o 
  -7   3   0       72.38       81.53      1.57 o 
  -6   3   0        0.28        0.79      0.31 o 
  -5   3   0      854.51      897.07      8.55 o 
  -4   3   0       12.13       12.56      0.51 o 
  -3   3   0      529.71      553.15      5.12 o 
  -2   3   0     2831.98     2834.20     20.54 o 
  -1   3   0      386.64      388.22      4.01 o 
   0   3   0      220.78      215.59      2.22 o 
   1   3   0      530.09      524.35      4.82 o 
   2   3   0     3238.45     3373.01     27.73 o 
   3   3   0      581.50      576.58      5.16 o 
   4   3   0      347.10      367.59      4.79 o 
   5   3   0      116.65      111.18      2.15 o 
   6   3   0      205.38      207.69      4.75 o 
   7   3   0       21.84       24.79      1.19 o 
   8   3   0      131.83      126.25      2.74 o 
   9   3   0       21.60       23.53      1.38 o 
 -11   4   0       29.26       25.60      1.60 o 
 -10   4   0       20.78       16.46      1.08 o 
  -9   4   0      419.28      389.48      7.09 o 
  -8   4   0      221.79      225.80      3.53 o 
  -7   4   0      263.81      259.32      3.38 o 
  -6   4   0       25.58       25.17      0.79 o 
  -5   4   0      127.07      144.66      1.91 o 
  -4   4   0      576.07      592.97      6.15 o 
  -3   4   0       89.14       88.08      1.17 o 
  -2   4   0        8.02       11.73      0.45 o 
  -1   4   0      822.61      840.12      9.21 o 
   0   4   0     1155.74     1204.00     10.54 o 
   1   4   0      455.18      509.66      4.85 o 
   2   4   0        0.44       -0.11      0.25 o 
   3   4   0        8.49       11.03      0.42 o 
   4   4   0      321.83      326.92      4.54 o 
   5   4   0       45.91       44.24      1.42 o 
   6   4   0       11.18       16.17      1.18 o 
   7   4   0      205.15      211.47      3.73 o 
   8   4   0       52.50       50.65      1.85 o 
 -11   5   0       29.44       36.30      2.44 o 
 -10   5   0      242.62      246.12      4.42 o 
  -9   5   0      391.00      379.50      5.38 o 
  -8   5   0       20.97       24.27      1.10 o 
  -7   5   0       31.85       31.56      1.05 o 
  -6   5   0       50.85       58.07      1.54 o 
  -5   5   0      204.54      187.64      2.61 o 
  -4   5   0      312.30      345.17      5.21 o 
  -3   5   0      365.13      417.03      4.18 o 
  -2   5   0        2.37        3.09      0.38 o 
  -1   5   0      875.43      868.14      8.70 o 
   0   5   0     1059.64     1125.45     10.06 o 
   1   5   0      295.01      310.41      3.96 o 
   2   5   0      699.76      721.82      7.40 o 
   3   5   0       10.11        9.32      0.47 o 
   4   5   0      109.62      106.33      2.25 o 
   5   5   0      273.53      288.09      6.54 o 
   6   5   0       46.51       52.03      1.98 o 
   7   5   0      392.31      413.30      6.09 o 
   8   5   0        5.70        5.49      1.15 o 
 -11   6   0       42.19       51.30      2.23 o 
 -10   6   0        2.10        0.68      0.80 o 
  -9   6   0       70.14       64.05      2.16 o 
  -8   6   0       31.63       34.51      1.58 o 
  -7   6   0       88.64       90.45      2.91 o 
  -6   6   0        3.11        3.89      0.52 o 
  -5   6   0      285.18      284.21      3.66 o 
  -4   6   0        0.66        3.00      0.52 o 
  -3   6   0      284.97      314.01      3.79 o 
  -2   6   0      194.93      218.75      2.88 o 
  -1   6   0      104.59       87.15      1.58 o 
   0   6   0        5.25        3.61      0.44 o 
   1   6   0       75.13       76.68      1.36 o 
   2   6   0      162.24      174.70      2.99 o 
   3   6   0        2.62        4.41      0.54 o 
   4   6   0        5.47        4.80      0.89 o 
   5   6   0       17.49       17.32      1.34 o 
   6   6   0        7.21        8.64      1.47 o 
   7   6   0       59.80       73.66      2.69 o 
 -11   7   0        9.20        4.96      1.11 o 
 -10   7   0        7.49        8.05      1.16 o 
  -9   7   0        2.80        3.23      0.86 o 
  -8   7   0      130.42      134.08      2.78 o 
  -7   7   0       94.32       92.05      2.18 o 
  -6   7   0        2.69        2.66      0.80 o 
  -5   7   0      322.86      339.70      4.73 o 
  -4   7   0        1.14        0.88      0.39 o 
  -3   7   0      153.98      169.09      2.54 o 
  -2   7   0      584.11      579.37      6.40 o 
  -1   7   0      654.39      735.64      7.86 o 
   0   7   0       26.35       22.84      0.90 o 
   1   7   0      422.45      396.72      5.30 o 
   2   7   0        0.10        0.61      0.53 o 
   3   7   0       21.20       16.60      0.87 o 
   4   7   0        0.13       -0.88      0.62 o 
   5   7   0        3.83        5.37      1.04 o 
   6   7   0        0.00        0.09      1.01 o 
 -10   8   0       29.95       26.79      1.74 o 
  -9   8   0       22.30       23.77      1.95 o 
  -8   8   0       67.62       67.26      2.40 o 
  -7   8   0       17.30       14.91      1.53 o 
  -6   8   0       39.43       44.19      1.91 o 
  -5   8   0        1.85        2.76      0.75 o 
  -4   8   0       33.45       30.64      1.42 o 
  -3   8   0      227.00      206.96      3.06 o 
  -2   8   0      364.97      367.44      4.61 o 
  -1   8   0      140.02      137.46      2.36 o 
   0   8   0      181.75      171.04      3.02 o 
   1   8   0      138.09      151.04      2.80 o 
   2   8   0      378.94      334.57      4.82 o 
   3   8   0       12.96       10.98      0.81 o 
   4   8   0      108.79      106.48      3.23 o 
   5   8   0       50.15       61.19      3.16 o 
 -10   9   0        0.14        0.93      1.19 o 
  -9   9   0      211.95      210.79     15.41 o 
  -8   9   0       65.60       64.84      2.47 o 
  -7   9   0      265.24      288.65      5.90 o 
  -6   9   0       19.12       20.41      1.45 o 
  -5   9   0       67.57       69.93      2.93 o 
  -4   9   0     1035.64     1039.53     12.25 o 
  -3   9   0      199.53      188.76      3.89 o 
  -2   9   0      578.93      534.81      7.10 o 
  -1   9   0       60.41       61.03      1.79 o 
   0   9   0      264.38      249.32      5.33 o 
   1   9   0      142.87      134.38      2.74 o 
   2   9   0       12.57       19.83      1.10 o 
   3   9   0       81.52       86.94      2.24 o 
   4   9   0        6.55        9.13      1.38 o 
  -9  10   0       15.64       13.62      2.04 o 
  -8  10   0       76.74       93.14      3.08 o 
  -7  10   0       23.70       18.69      1.56 o 
  -6  10   0      793.68      752.40     12.70 o 
  -5  10   0      130.23      133.11      7.28 o 
  -4  10   0       35.06       31.53      1.43 o 
  -3  10   0      143.86      141.25      2.95 o 
  -2  10   0       46.12       40.94      1.79 o 
  -1  10   0        0.12        0.91      0.64 o 
   0  10   0        1.60        2.60      0.69 o 
   1  10   0       29.46       19.98      1.18 o 
   2  10   0        3.01        1.14      0.67 o 
   3  10   0       28.62       26.75      1.07 o 
  -9  11   0        5.35        4.49      1.51 o 
  -8  11   0        2.58        3.87      1.16 o 
  -7  11   0        3.55        5.80      1.20 o 
  -6  11   0       23.38       13.38      1.51 o 
  -5  11   0        1.03        1.24      0.91 o 
  -4  11   0      100.18       93.98      2.49 o 
  -3  11   0        5.67        5.79      0.89 o 
  -2  11   0      110.12      119.17      3.20 o 
  -1  11   0       10.92       13.73      1.26 o 
   0  11   0        2.35        0.68      0.84 o 
   1  11   0       94.96      102.99      4.82 o 
   2  11   0       11.36       14.78      1.14 o 
  -7  12   0       17.28       27.23      2.25 o 
  -6  12   0        0.39        1.83      1.13 o 
  -5  12   0       17.50       18.52      1.72 o 
  -4  12   0       47.68       40.43      2.81 o 
  -3  12   0       35.02       35.67      1.94 o 
  -2  12   0       28.20       25.44      1.68 o 
  -1  12   0        4.34        1.78      0.84 o 
   0 -12   1        1.39       -0.10      0.80 o 
   1 -12   1       16.98       20.33      2.34 o 
   2 -12   1        0.02       -0.97      0.74 o 
   3 -12   1        0.06        0.47      1.03 o 
   4 -12   1       13.05       22.14      1.61 o 
   5 -12   1        1.96        7.26      1.57 o 
   6 -12   1        5.96        3.22      1.11 o 
   7 -12   1       32.11       44.21      4.97 o 
  -2 -11   1        5.10        2.23      0.62 o 
  -1 -11   1       28.86       28.38      1.41 o 
   0 -11   1       22.10       20.39      1.32 o 
   1 -11   1       93.92       89.06      2.37 o 
   2 -11   1       48.62       45.63      1.80 o 
   3 -11   1        1.02        3.52      0.88 o 
   4 -11   1       48.32       52.26      1.90 o 
   5 -11   1      247.90      238.84      5.73 o 
   6 -11   1       40.84       41.14      2.71 o 
   7 -11   1       63.65       64.22      2.98 o 
   8 -11   1        5.33        7.61      1.33 o 
  -3 -10   1        5.77        5.08      1.38 o 
  -2 -10   1       41.85       41.94      1.43 o 
  -1 -10   1        0.92        0.58      0.61 o 
   0 -10   1       24.20       29.04      2.04 o 
   1 -10   1      122.39      118.20      2.62 o 
   2 -10   1       40.76       40.76      2.34 o 
   3 -10   1      200.47      191.70      3.54 o 
   4 -10   1       10.18       11.28      1.01 o 
   5 -10   1       26.30       18.96      1.21 o 
   6 -10   1       10.51        7.62      1.58 o 
   7 -10   1       30.79       23.04      1.68 o 
   8 -10   1      294.00      298.39      6.22 o 
   9 -10   1      232.98      237.26     10.63 o 
  -4  -9   1        1.99        3.03      1.25 o 
  -3  -9   1       23.23       22.95      1.64 o 
  -2  -9   1       15.50       11.30      1.27 o 
  -1  -9   1        0.83       -0.07      0.51 o 
   0  -9   1      595.02      552.07      7.21 o 
   1  -9   1       16.94       13.50      0.96 o 
   2  -9   1        0.49        1.01      0.59 o 
   3  -9   1       27.87       30.83      1.44 o 
   4  -9   1       37.27       39.04      2.12 o 
   5  -9   1       15.91       14.38      1.57 o 
   6  -9   1       94.00       88.42      2.80 o 
   7  -9   1      156.25      136.75      3.59 o 
   8  -9   1        0.10       -0.26      0.78 o 
   9  -9   1       26.63       32.11      2.42 o 
  10  -9   1       12.18       14.17      1.93 o 
  -5  -8   1       18.49       20.33      2.02 o 
  -4  -8   1       54.05       52.91      2.20 o 
  -3  -8   1      180.14      148.88      3.67 o 
  -2  -8   1      159.01      154.57      3.23 o 
  -1  -8   1       91.23      101.06      4.11 o 
   0  -8   1        1.44        1.37      0.53 o 
   1  -8   1       20.51       18.06      0.88 o 
   2  -8   1      178.76      186.12      2.84 o 
   3  -8   1       63.51       62.60      1.67 o 
   4  -8   1      523.32      515.01      6.02 o 
   5  -8   1      328.82      331.64      4.84 o 
   6  -8   1      614.34      578.06      9.04 o 
   7  -8   1     1211.11     1217.82     18.28 o 
   8  -8   1      430.15      419.36      7.32 o 
   9  -8   1       77.83       73.23      3.22 o 
  10  -8   1      290.52      288.62      7.32 o 
  -6  -7   1       69.61       72.50      3.52 o 
  -5  -7   1       44.59       48.03      2.61 o 
  -4  -7   1        0.01        1.34      0.75 o 
  -3  -7   1       65.73       69.60      4.04 o 
  -2  -7   1       76.65       80.40      1.57 o 
  -1  -7   1       57.78       64.20      1.41 o 
   0  -7   1       26.55       28.62      0.88 o 
   1  -7   1        2.00        1.15      0.53 o 
   2  -7   1     2002.54     1997.17     19.30 o 
   3  -7   1      120.76      117.53      2.02 o 
   4  -7   1        2.48        1.11      0.40 o 
   5  -7   1       59.36       66.66      2.42 o 
   6  -7   1       89.08       79.54      2.39 o 
   7  -7   1       23.64       24.96      1.45 o 
   8  -7   1        3.69        6.44      1.00 o 
   9  -7   1      338.03      343.28      7.80 o 
  10  -7   1       17.88       19.54      1.91 o 
  11  -7   1       32.54       37.37      2.62 o 
  -7  -6   1       30.05       30.99      1.78 o 
  -6  -6   1       42.91       41.78      1.89 o 
  -5  -6   1      395.27      354.19      6.08 o 
  -4  -6   1       85.68       82.90      2.29 o 
  -3  -6   1        0.82        2.02      0.53 o 
  -2  -6   1       46.22       43.77      1.35 o 
  -1  -6   1      594.02      608.57      6.45 o 
   0  -6   1      502.67      504.79      5.54 o 
   1  -6   1      267.62      287.32      3.53 o 
   2  -6   1      466.21      476.94      5.30 o 
   3  -6   1      301.62      326.68      3.94 o 
   4  -6   1        6.70        6.65      0.55 o 
   5  -6   1       29.28       32.88      1.14 o 
   6  -6   1       41.32       44.79      1.43 o 
   7  -6   1       40.54       36.91      1.71 o 
   8  -6   1       89.94       93.35      2.26 o 
   9  -6   1      305.78      294.62      6.90 o 
  10  -6   1        1.38        3.43      0.94 o 
  11  -6   1       47.33       59.11      5.27 o 
  -8  -5   1       30.32       30.23      1.76 o 
  -7  -5   1        7.38        7.61      0.90 o 
  -6  -5   1        4.55        3.24      0.81 o 
  -5  -5   1       66.28       64.52      2.05 o 
  -4  -5   1      214.64      215.23      3.45 o 
  -3  -5   1      290.01      291.83      4.16 o 
  -2  -5   1      492.88      514.25      4.80 o 
  -1  -5   1      600.89      661.05      6.20 o 
   0  -5   1      180.94      224.63      2.35 o 
   1  -5   1      617.30      676.13      7.24 o 
   2  -5   1     2032.26     2148.73     20.34 o 
   3  -5   1      201.83      217.87      2.78 o 
   4  -5   1      669.85      701.12      6.10 o 
   5  -5   1       84.10       80.71      1.39 o 
   6  -5   1      152.47      148.42      2.49 o 
   7  -5   1       41.21       43.79      1.27 o 
   8  -5   1      574.17      559.98      7.33 o 
   9  -5   1      116.76      114.75      2.99 o 
  10  -5   1       25.50       30.91      1.69 o 
  11  -5   1       35.98       31.29      3.40 o 
  -8  -4   1       24.83       25.17      2.24 o 
  -7  -4   1      229.90      230.54      3.83 o 
  -6  -4   1      116.18      117.22      2.68 o 
  -5  -4   1      124.07      120.13      2.89 o 
  -4  -4   1      128.65      124.54      2.26 o 
  -3  -4   1      122.20      118.40      2.10 o 
  -2  -4   1     1116.47     1189.08      9.48 o 
  -1  -4   1      520.12      516.45      5.29 o 
   0  -4   1      310.30      317.84      2.95 o 
   1  -4   1      609.78      587.01      5.43 o 
   2  -4   1      637.31      605.91      6.19 o 
   3  -4   1     1168.47     1177.90     11.42 o 
   4  -4   1     1466.74     1633.56     13.04 o 
   5  -4   1       26.52       27.20      0.88 o 
   6  -4   1       42.46       44.97      1.16 o 
   7  -4   1        0.02        0.24      0.40 o 
   8  -4   1       31.22       38.37      1.59 o 
   9  -4   1        0.90        0.57      0.67 o 
  10  -4   1       20.43       22.09      2.33 o 
  11  -4   1       14.66        8.61      1.23 o 
  -9  -3   1        3.46        1.23      1.03 o 
  -8  -3   1       52.57       52.46      2.20 o 
  -7  -3   1      679.34      655.98      8.13 o 
  -6  -3   1      655.25      654.50      7.09 o 
  -5  -3   1       24.20       26.18      1.18 o 
  -4  -3   1      146.60      147.75      2.13 o 
  -3  -3   1      459.42      535.51      5.64 o 
  -2  -3   1      269.28      279.85      5.12 o 
  -1  -3   1       23.99       22.57      0.49 o 
   0  -3   1      353.46      348.60      2.67 o 
   1  -3   1     2363.93     2291.55     19.15 o 
   2  -3   1      430.83      444.52      4.10 o 
   3  -3   1      595.27      592.86      4.95 o 
   4  -3   1       38.12       41.78      0.94 o 
   5  -3   1       65.32       68.50      1.77 o 
   6  -3   1      641.15      663.82      7.03 o 
   7  -3   1      140.08      149.91      2.37 o 
   8  -3   1       76.28       76.77      1.89 o 
   9  -3   1        0.01        0.94      0.65 o 
  10  -3   1       23.91       23.52      1.50 o 
  11  -3   1        3.00        3.87      1.01 o 
  -9  -2   1        0.79        0.17      0.87 o 
  -8  -2   1       78.04       80.15      1.97 o 
  -7  -2   1      543.78      517.96      6.57 o 
  -6  -2   1      119.14      109.51      2.07 o 
  -5  -2   1       60.27       61.03      1.12 o 
  -4  -2   1     1662.06     1840.19     15.91 o 
  -3  -2   1      426.67      416.70      3.96 o 
  -2  -2   1      377.48      353.46      3.70 o 
  -1  -2   1      292.02      299.36      3.15 o 
   0  -2   1     2160.46     2055.40     14.72 o 
   1  -2   1      834.82      822.99      6.17 o 
   2  -2   1     4218.32     3977.70     31.31 o 
   3  -2   1        8.43       11.22      0.40 o 
   4  -2   1      488.09      469.06      4.37 o 
   5  -2   1      392.34      397.40      4.11 o 
   6  -2   1       28.43       23.22      0.92 o 
   7  -2   1        2.15        1.18      0.46 o 
   8  -2   1      163.66      158.90      3.38 o 
   9  -2   1      100.49       91.61      2.21 o 
  10  -2   1       11.99       11.82      1.47 o 
  11  -2   1       25.44       26.05      1.83 o 
 -10  -1   1       79.54       82.31      2.51 o 
  -9  -1   1      139.71      139.31      2.77 o 
  -8  -1   1      107.49      105.58      2.22 o 
  -7  -1   1      127.28      124.32      2.57 o 
  -6  -1   1       50.96       54.12      1.33 o 
  -5  -1   1       69.48       71.96      1.05 o 
  -4  -1   1      431.41      448.62      3.91 o 
  -3  -1   1        2.34        1.30      0.32 o 
  -2  -1   1     1121.83     1085.25      9.41 o 
  -1  -1   1      161.16      140.07      1.19 o 
   0  -1   1      226.02      198.37      2.61 o 
   1  -1   1     1276.16     1132.61     35.92 o 
   2  -1   1     2294.60     2256.54     16.48 o 
   3  -1   1      313.71      314.68      2.83 o 
   4  -1   1      394.88      382.03      3.54 o 
   5  -1   1      623.60      604.27      5.84 o 
   6  -1   1      736.48      738.12      7.78 o 
   7  -1   1        8.71        9.29      0.67 o 
   8  -1   1      231.75      229.08      3.75 o 
   9  -1   1       33.97       35.83      1.46 o 
  10  -1   1       55.05       53.58      1.91 o 
 -10   0   1       20.48       17.20      1.24 o 
  -9   0   1      168.96      173.48      3.10 o 
  -8   0   1      265.33      259.09      3.86 o 
  -7   0   1      632.63      608.50      7.31 o 
  -6   0   1      487.12      492.82      4.44 o 
  -5   0   1        3.12        3.45      0.35 o 
  -4   0   1      290.16      309.54      3.52 o 
  -3   0   1     1705.85     1604.16     11.87 o 
  -2   0   1       23.00       28.53      0.37 o 
   1   0   1     4148.63     3726.10     30.68 o 
   2   0   1     3132.13     3039.07     22.12 o 
   3   0   1     4394.27     4229.14     32.71 o 
   4   0   1     1145.18     1200.84      9.71 o 
   5   0   1      105.43      101.29      1.70 o 
   6   0   1      158.49      156.02      2.37 o 
   7   0   1       48.80       50.56      1.51 o 
   8   0   1       21.64       24.67      1.50 o 
   9   0   1      229.76      236.06      4.08 o 
  10   0   1       56.73       53.88      1.93 o 
 -11   1   1       47.79       46.46      1.96 o 
 -10   1   1        8.42        8.38      1.34 o 
  -9   1   1       11.63       11.81      0.98 o 
  -8   1   1       82.24       84.87      3.30 o 
  -7   1   1      177.13      165.76      2.65 o 
  -6   1   1      159.53      158.24      1.91 o 
  -5   1   1      323.62      318.39      3.44 o 
  -4   1   1      278.33      274.22      2.64 o 
  -3   1   1     1062.68      971.92      7.24 o 
  -2   1   1     4817.99     4513.42     38.74 o 
  -1   1   1     3333.95     2969.66     26.19 o 
   0   1   1      889.27      808.28     14.59 o 
   1   1   1       39.27       32.32      0.51 o 
   2   1   1     3211.64     3143.71     24.45 o 
   3   1   1     3154.39     3239.88     32.87 o 
   4   1   1       83.62       96.42      1.23 o 
   5   1   1       42.25       34.78      1.16 o 
   6   1   1      174.10      179.25      2.67 o 
   7   1   1       47.98       51.41      1.58 o 
   8   1   1      170.32      170.00      3.21 o 
   9   1   1        1.63        2.09      0.73 o 
  10   1   1       53.16       59.89      2.08 o 
 -11   2   1       70.45       71.75      2.37 o 
 -10   2   1       63.66       61.58      2.03 o 
  -9   2   1      244.97      230.52      4.03 o 
  -8   2   1      401.21      398.56      5.15 o 
  -7   2   1       63.16       70.10      1.22 o 
  -6   2   1        1.54        2.11      0.28 o 
  -5   2   1      221.53      221.99      2.54 o 
  -4   2   1      195.04      210.69      1.99 o 
  -3   2   1     5362.22     5455.52     39.77 o 
  -2   2   1     7990.57     7622.88     50.00 o 
  -1   2   1      730.44      649.65      5.22 o 
   0   2   1     2085.06     1931.72     21.35 o 
   1   2   1     2318.15     2180.12     20.27 o 
   2   2   1      135.02      134.59      1.60 o 
   3   2   1      457.46      486.41      5.03 o 
   4   2   1       65.28       51.44      1.00 o 
   5   2   1      765.34      744.31      7.89 o 
   6   2   1      361.75      377.50      6.62 o 
   7   2   1      510.04      503.78      6.81 o 
   8   2   1       70.48       75.33      2.73 o 
   9   2   1       12.82       15.93      1.75 o 
 -11   3   1       24.80       25.45      1.50 o 
 -10   3   1        0.00       -0.01      0.53 o 
  -9   3   1      332.15      332.05      4.64 o 
  -8   3   1      661.97      653.56      7.77 o 
  -7   3   1       23.19       23.31      0.78 o 
  -6   3   1       42.30       38.73      0.80 o 
  -5   3   1      197.17      194.93      2.01 o 
  -4   3   1     5162.64     5222.84     40.36 o 
  -3   3   1      628.83      632.34      5.40 o 
  -2   3   1      686.67      679.78      5.17 o 
  -1   3   1     1841.27     1706.73     13.47 o 
   0   3   1        5.74        6.71      0.37 o 
   1   3   1        0.80        1.02      0.27 o 
   2   3   1      128.28      125.20      1.74 o 
   3   3   1     1351.17     1409.60     12.32 o 
   4   3   1      168.55      162.48      1.90 o 
   5   3   1      925.56      921.14     10.78 o 
   6   3   1      476.34      470.68      5.65 o 
   7   3   1        6.43        8.44      0.89 o 
   8   3   1       67.25       67.76      2.07 o 
   9   3   1       96.57       91.73      4.64 o 
 -11   4   1        0.12        0.46      0.71 o 
 -10   4   1       41.10       43.76      1.51 o 
  -9   4   1      397.43      398.23      5.38 o 
  -8   4   1        1.97        2.28      0.55 o 
  -7   4   1       16.16       17.66      0.74 o 
  -6   4   1      582.62      578.52      5.60 o 
  -5   4   1      471.93      516.79      5.00 o 
  -4   4   1      599.28      649.63      6.04 o 
  -3   4   1       56.91       66.09      0.92 o 
  -2   4   1     1125.93     1175.22     11.30 o 
  -1   4   1      215.57      212.01      2.56 o 
   0   4   1      211.55      206.62      2.83 o 
   1   4   1      117.59      111.19      1.69 o 
   2   4   1      132.93      146.37      1.90 o 
   3   4   1      925.37      925.86      9.27 o 
   4   4   1        0.07        0.50      0.37 o 
   5   4   1      604.20      613.45      9.16 o 
   6   4   1      119.16      111.07      4.50 o 
   7   4   1       19.55       17.36      1.35 o 
   8   4   1        0.12        0.06      1.07 o 
 -11   5   1       33.38       30.59      3.62 o 
 -10   5   1       36.56       38.38      1.90 o 
  -9   5   1        1.37        1.74      0.67 o 
  -8   5   1       41.92       40.34      1.56 o 
  -7   5   1      535.63      577.01      7.14 o 
  -6   5   1      118.24      118.18      1.76 o 
  -5   5   1     1987.44     2020.22     17.59 o 
  -4   5   1      285.08      263.86      2.96 o 
  -3   5   1       22.07       21.15      0.62 o 
  -2   5   1      500.33      513.35      5.47 o 
  -1   5   1        2.43        3.47      0.40 o 
   0   5   1      666.99      683.71      7.09 o 
   1   5   1      682.75      706.17      7.34 o 
   2   5   1      141.98      151.44      2.25 o 
   3   5   1      291.82      308.48      4.24 o 
   4   5   1       56.54       55.45      1.40 o 
   5   5   1       46.97       38.49      2.21 o 
   6   5   1        9.13        8.57      1.11 o 
   7   5   1       38.65       42.66      2.05 o 
   8   5   1       17.05       14.95      1.51 o 
 -11   6   1       59.18       60.41      2.30 o 
 -10   6   1        2.08        3.38      0.74 o 
  -9   6   1       80.13       79.62      2.01 o 
  -8   6   1      319.70      320.21      4.63 o 
  -7   6   1       88.21       93.97      2.04 o 
  -6   6   1        0.58        1.21      0.43 o 
  -5   6   1      174.89      184.50      2.65 o 
  -4   6   1        0.29       -0.41      0.33 o 
  -3   6   1       45.65       46.36      1.02 o 
  -2   6   1      226.63      206.72      2.78 o 
  -1   6   1        6.00       10.09      0.60 o 
   0   6   1      203.68      202.97      2.84 o 
   1   6   1        6.71        6.66      0.56 o 
   2   6   1      299.26      295.51      5.73 o 
   3   6   1        0.02        0.34      0.45 o 
   4   6   1        0.01       -0.11      0.57 o 
   5   6   1       11.21       15.04      1.32 o 
   6   6   1       24.78       28.70      2.22 o 
   7   6   1       24.00       20.87      1.84 o 
 -11   7   1       11.14        8.76      1.21 o 
 -10   7   1       19.72       17.76      1.16 o 
  -9   7   1       31.14       32.48      2.05 o 
  -8   7   1        6.49        6.40      1.15 o 
  -7   7   1       25.66       28.60      1.44 o 
  -6   7   1        0.79        0.12      0.46 o 
  -5   7   1       58.95       59.21      1.52 o 
  -4   7   1       44.85       42.04      1.06 o 
  -3   7   1        2.98        3.74      0.50 o 
  -2   7   1     1287.82     1319.10     13.17 o 
  -1   7   1       51.65       50.05      1.28 o 
   0   7   1       95.62       89.64      1.93 o 
   1   7   1       92.62       95.45      1.86 o 
   2   7   1       13.26       13.92      1.45 o 
   3   7   1       33.70       36.03      1.65 o 
   4   7   1        1.27        0.33      0.69 o 
   5   7   1       18.09       19.48      1.66 o 
   6   7   1       63.71       67.11      3.35 o 
 -10   8   1        3.65        4.01      0.97 o 
  -9   8   1       54.10       52.15      2.10 o 
  -8   8   1      284.51      272.75      6.20 o 
  -7   8   1       67.38       65.51      1.87 o 
  -6   8   1      639.57      608.88      9.27 o 
  -5   8   1      353.97      358.68      6.15 o 
  -4   8   1      936.02      921.18     14.90 o 
  -3   8   1      117.44      106.24      2.15 o 
  -2   8   1        2.97        2.45      0.67 o 
  -1   8   1      289.92      273.30      3.75 o 
   0   8   1       42.79       44.61      1.76 o 
   1   8   1      109.53      115.72      2.45 o 
   2   8   1        4.78        4.38      0.69 o 
   3   8   1       19.69       26.49      1.25 o 
   4   8   1        8.28       10.79      1.21 o 
   5   8   1        4.48        5.38      2.43 o 
 -10   9   1        2.33        2.31      0.99 o 
  -9   9   1        0.51       -1.03      0.91 o 
  -8   9   1      179.94      165.79     12.57 o 
  -7   9   1        0.69        1.93      0.81 o 
  -6   9   1      108.21       98.04      2.87 o 
  -5   9   1       52.96       48.32      1.98 o 
  -4   9   1       95.12       91.61      3.16 o 
  -3   9   1       26.37       26.76      1.25 o 
  -2   9   1      263.03      261.95      4.39 o 
  -1   9   1      131.31      128.24      2.43 o 
   0   9   1        0.43        0.57      0.73 o 
   1   9   1       14.68       13.53      1.03 o 
   2   9   1      105.99       98.29      2.43 o 
   3   9   1        0.50        1.66      0.78 o 
   4   9   1       17.43       18.20      1.69 o 
  -9  10   1       27.31       25.78      2.22 o 
  -8  10   1       56.91       66.52      3.18 o 
  -7  10   1        5.47        7.33      1.23 o 
  -6  10   1       34.00       34.76      1.90 o 
  -5  10   1       44.66       47.38      3.62 o 
  -4  10   1       71.51       79.46      2.26 o 
  -3  10   1       57.26       53.19      2.20 o 
  -2  10   1        2.03        3.64      1.06 o 
  -1  10   1       97.65       97.07      2.41 o 
   0  10   1       28.44       31.20      1.45 o 
   1  10   1       37.33       42.96      1.67 o 
   2  10   1        4.10        2.67      0.80 o 
   3  10   1       29.93       31.97      1.93 o 
  -8  11   1       25.04       32.81      2.53 o 
  -7  11   1       15.26       22.07      1.90 o 
  -6  11   1        2.46        1.22      1.10 o 
  -5  11   1        0.25        1.76      0.92 o 
  -4  11   1      112.27      119.58      3.51 o 
  -3  11   1        0.76        0.45      0.65 o 
  -2  11   1       36.18       30.82      1.72 o 
  -1  11   1       58.62       58.51      2.24 o 
   0  11   1       42.19       41.81      1.95 o 
   1  11   1       40.55       44.70      2.02 o 
  -7  12   1        7.51       13.26      1.61 o 
  -6  12   1        0.17        1.69      1.01 o 
  -5  12   1        1.21        0.30      0.95 o 
  -4  12   1       19.73       20.16      1.79 o 
  -3  12   1        0.31        0.35      0.83 o 
  -2  12   1       90.88       83.70      2.83 o 
  -1  12   1       25.93       26.21      1.72 o 
   0 -12   2       62.75       69.42      2.91 o 
   1 -12   2        1.18        3.50      0.85 o 
   2 -12   2       76.92       76.25      4.91 o 
   3 -12   2        9.80       11.05      1.94 o 
   4 -12   2       30.71       32.24      1.85 o 
   5 -12   2        5.69        4.38      1.02 o 
   6 -12   2       93.06       88.11      4.04 o 
   7 -12   2       18.70       14.91      2.10 o 
  -2 -11   2       32.80       34.12      2.67 o 
  -1 -11   2      106.38      119.71      2.80 o 
   0 -11   2       18.22       21.37      1.26 o 
   1 -11   2      109.12      108.36      2.59 o 
   2 -11   2       11.59        9.71      1.00 o 
   3 -11   2       19.50       25.30      1.66 o 
   4 -11   2       21.80       22.94      1.61 o 
   5 -11   2       56.57       58.08      2.12 o 
   6 -11   2       83.55       89.98      3.17 o 
   7 -11   2       26.61       27.49      2.46 o 
   8 -11   2       16.74       17.73      2.43 o 
  -3 -10   2        6.90        7.49      1.64 o 
  -2 -10   2        1.52        0.67      1.06 o 
  -1 -10   2        0.76        0.64      0.60 o 
   0 -10   2       52.75       47.67      1.62 o 
   1 -10   2       20.25       16.32      1.22 o 
   2 -10   2       23.81       18.51      1.14 o 
   3 -10   2       85.63       75.30      2.07 o 
   4 -10   2        0.17        0.73      0.64 o 
   5 -10   2      228.10      211.41      3.87 o 
   6 -10   2       58.28       48.93      1.80 o 
   7 -10   2       53.69       58.58      2.47 o 
   8 -10   2       33.10       34.11      3.20 o 
   9 -10   2       99.48       97.26      3.36 o 
  -4  -9   2        3.15        3.25      1.28 o 
  -3  -9   2        3.57        2.29      0.91 o 
  -2  -9   2        8.32        2.29      0.87 o 
  -1  -9   2       68.37       68.30      1.75 o 
   0  -9   2       23.11       19.32      1.05 o 
   1  -9   2      134.23      124.43      2.55 o 
   2  -9   2      376.51      384.60      5.47 o 
   3  -9   2       98.36      104.62      2.12 o 
   4  -9   2      146.31      150.94      2.96 o 
   5  -9   2       38.30       30.38      1.36 o 
   6  -9   2        0.76        2.33      0.70 o 
   7  -9   2      101.54       89.35      2.89 o 
   8  -9   2        0.06       -0.27      0.78 o 
   9  -9   2      240.95      263.46      5.70 o 
  10  -9   2        2.14        0.84      1.25 o 
  -5  -8   2       18.26       16.81      1.84 o 
  -4  -8   2      112.50      106.20      3.83 o 
  -3  -8   2       26.93       40.25      1.86 o 
  -2  -8   2      650.09      581.75      9.09 o 
  -1  -8   2       82.14       81.48      1.83 o 
   0  -8   2        3.48        2.28      0.54 o 
   1  -8   2      424.87      430.97      5.75 o 
   2  -8   2      163.61      158.13      2.62 o 
   3  -8   2      220.38      234.61      3.34 o 
   4  -8   2      233.34      246.54      4.58 o 
   5  -8   2       39.38       44.14      2.13 o 
   6  -8   2      114.75      114.02      2.59 o 
   7  -8   2       19.83       22.31      1.54 o 
   8  -8   2       38.91       36.85      2.50 o 
   9  -8   2       70.32       64.83      3.15 o 
  10  -8   2      200.76      202.61      6.08 o 
  -6  -7   2        0.18        0.17      0.77 o 
  -5  -7   2       97.90       87.45      6.20 o 
  -4  -7   2       53.99       57.87      3.18 o 
  -3  -7   2      282.33      233.35      3.85 o 
  -2  -7   2       22.65       26.20      1.15 o 
  -1  -7   2       68.68       70.37      1.51 o 
   0  -7   2      314.77      316.78      4.62 o 
   1  -7   2      143.19      156.56      2.18 o 
   2  -7   2      171.89      172.76      2.58 o 
   3  -7   2      383.89      399.02      4.79 o 
   4  -7   2       15.67       19.29      0.88 o 
   5  -7   2      120.02      120.67      2.16 o 
   6  -7   2      247.50      251.25      4.84 o 
   7  -7   2       42.56       39.48      1.84 o 
   8  -7   2      113.74      111.50      3.12 o 
   9  -7   2        6.79        6.25      1.06 o 
  10  -7   2       65.60       70.73      3.38 o 
  -7  -6   2       88.05       81.89      4.28 o 
  -6  -6   2       62.96       57.93      2.65 o 
  -5  -6   2       61.81       57.43      2.02 o 
  -4  -6   2      366.76      334.30      5.60 o 
  -3  -6   2        1.73        1.44      0.48 o 
  -2  -6   2        2.36        2.58      0.51 o 
  -1  -6   2       25.11       23.93      0.72 o 
   0  -6   2       57.18       64.25      1.69 o 
   1  -6   2       21.13       16.93      0.64 o 
   2  -6   2      831.84      879.37      9.01 o 
   3  -6   2      715.41      769.56      8.06 o 
   4  -6   2      435.04      502.42      5.66 o 
   5  -6   2        0.69        0.91      0.42 o 
   6  -6   2       20.89       20.31      1.55 o 
   7  -6   2      228.09      235.05      4.62 o 
   8  -6   2      266.08      261.37      5.12 o 
   9  -6   2       12.00       12.84      1.27 o 
  10  -6   2      104.30      101.58      3.95 o 
  11  -6   2       62.35       65.32      5.17 o 
  -8  -5   2        6.21        6.19      1.07 o 
  -7  -5   2        0.47        0.16      0.67 o 
  -6  -5   2      235.60      247.26      7.84 o 
  -5  -5   2       21.36       19.26      1.17 o 
  -4  -5   2       23.29       19.31      1.60 o 
  -3  -5   2      160.37      169.03      2.77 o 
  -2  -5   2       18.22       17.67      0.82 o 
  -1  -5   2      293.10      294.44      2.75 o 
   0  -5   2      502.05      513.50      4.21 o 
   1  -5   2     1244.67     1233.65      9.97 o 
   2  -5   2     1295.02     1283.95     11.31 o 
   3  -5   2      751.01      836.01      7.62 o 
   4  -5   2       15.50       15.21      0.59 o 
   5  -5   2       24.03       28.98      0.95 o 
   6  -5   2       89.65      100.35      2.91 o 
   7  -5   2      268.69      258.31      4.82 o 
   8  -5   2       89.36       88.41      2.64 o 
   9  -5   2       43.53       38.43      1.87 o 
  10  -5   2       12.69       12.05      1.65 o 
  11  -5   2       14.50       14.86      2.76 o 
  -8  -4   2       37.50       37.05      1.71 o 
  -7  -4   2      428.53      442.37      5.97 o 
  -6  -4   2      169.25      163.50      3.30 o 
  -5  -4   2       70.09       72.47      2.40 o 
  -4  -4   2      324.93      315.49      3.81 o 
  -3  -4   2       97.90       91.74      1.56 o 
  -2  -4   2     1194.31     1232.29     15.52 o 
  -1  -4   2      248.13      233.66      2.05 o 
   0  -4   2       70.86       86.77      1.03 o 
   1  -4   2     3488.29     3690.00     28.34 o 
   2  -4   2      118.78      114.11      1.48 o 
   3  -4   2       40.39       38.30      0.82 o 
   4  -4   2      306.01      309.49      3.23 o 
   5  -4   2      178.66      190.67      2.12 o 
   6  -4   2      242.29      255.90      3.33 o 
   7  -4   2      335.72      322.58      6.62 o 
   8  -4   2       74.63       80.93      2.09 o 
   9  -4   2       38.74       37.22      2.03 o 
  10  -4   2       11.66       13.21      1.73 o 
  11  -4   2      146.75      137.77      4.78 o 
  -9  -3   2       69.46       73.70      2.32 o 
  -8  -3   2      160.22      158.25      3.39 o 
  -7  -3   2      102.34      101.47      2.45 o 
  -6  -3   2      561.87      558.87      6.82 o 
  -5  -3   2       29.76       35.36      0.95 o 
  -4  -3   2      470.16      426.28      4.21 o 
  -3  -3   2       21.67       16.54      0.61 o 
  -2  -3   2      236.35      273.68      3.09 o 
  -1  -3   2        0.26        0.19      0.24 o 
   0  -3   2      255.07      237.96      2.03 o 
   1  -3   2       63.31       63.43      0.81 o 
   2  -3   2        0.92        1.66      0.32 o 
   3  -3   2       10.00        9.36      0.41 o 
   4  -3   2       10.21        9.77      0.42 o 
   5  -3   2      848.93      854.57      7.74 o 
   6  -3   2      449.48      459.16      5.54 o 
   7  -3   2      517.85      537.99      6.17 o 
   8  -3   2      183.04      189.68      5.11 o 
   9  -3   2      159.34      143.48      4.69 o 
  10  -3   2        8.19       10.29      1.58 o 
  11  -3   2       46.94       44.23      2.80 o 
 -10  -2   2       25.38       31.86      1.93 o 
  -9  -2   2        8.15       12.54      1.06 o 
  -8  -2   2       51.98       49.48      1.70 o 
  -7  -2   2      108.89      103.97      3.32 o 
  -6  -2   2      465.98      450.12      4.90 o 
  -5  -2   2      267.99      279.96      2.72 o 
  -4  -2   2      520.75      484.16      4.92 o 
  -3  -2   2      900.63      939.07      9.09 o 
  -2  -2   2     1104.82     1096.99      9.57 o 
  -1  -2   2       90.45       87.90      0.97 o 
   0  -2   2      207.96      201.32      1.57 o 
   1  -2   2      613.09      572.13      4.71 o 
   2  -2   2      659.31      603.83      5.38 o 
   3  -2   2       10.37        9.51      0.37 o 
   4  -2   2       17.75       20.82      0.54 o 
   5  -2   2      235.63      228.96      2.62 o 
   6  -2   2      365.66      402.64      4.15 o 
   7  -2   2      144.16      142.59      2.43 o 
   8  -2   2       38.10       44.44      1.38 o 
   9  -2   2        0.01       -0.20      0.74 o 
  10  -2   2        3.78        3.92      1.24 o 
 -10  -1   2        0.14        0.27      0.63 o 
  -9  -1   2       57.92       61.58      1.92 o 
  -8  -1   2        0.41        0.97      0.63 o 
  -7  -1   2       11.89       10.25      0.57 o 
  -6  -1   2     2025.95     2116.19     18.20 o 
  -5  -1   2      625.96      641.28      5.84 o 
  -4  -1   2       62.40       62.85      0.98 o 
  -3  -1   2        0.17        0.40      0.17 o 
  -2  -1   2     5180.90     4959.70     46.92 o 
  -1  -1   2      142.58      136.49      1.33 o 
   0  -1   2     1216.78     1199.22      8.89 o 
   1  -1   2     1293.19     1188.10      8.24 o 
   2  -1   2      553.51      499.79      4.20 o 
   3  -1   2      169.39      177.17      2.25 o 
   4  -1   2      706.34      711.18      6.07 o 
   5  -1   2       52.89       49.24      0.98 o 
   6  -1   2       17.02       20.05      0.69 o 
   7  -1   2       20.18       18.48      0.91 o 
   8  -1   2       99.69       96.39      2.35 o 
   9  -1   2      216.92      209.49      4.53 o 
  10  -1   2       55.75       54.68      2.90 o 
 -10   0   2       35.66       41.55      1.64 o 
  -9   0   2       26.30       24.66      1.25 o 
  -8   0   2       62.76       57.70      1.66 o 
  -7   0   2      149.06      152.61      2.13 o 
  -6   0   2       78.31       82.49      1.19 o 
  -5   0   2       35.99       38.07      0.86 o 
  -4   0   2      684.38      677.23      6.55 o 
  -3   0   2       25.51       23.34      0.65 o 
  -2   0   2     3488.59     3450.78     72.78 o 
  -1   0   2     2034.47     1953.90     24.27 o 
   0   0   2     9241.25     8371.06     65.57 o 
   1   0   2     2397.34     2308.75     15.74 o 
   2   0   2    12792.54    11766.90     99.42 o 
   3   0   2       11.20        9.52      0.43 o 
   4   0   2     1833.01     1894.79     15.09 o 
   5   0   2      404.72      402.99      4.49 o 
   6   0   2        1.99        2.58      0.31 o 
   7   0   2      384.06      362.80      5.73 o 
   8   0   2       11.24       10.83      0.97 o 
   9   0   2      422.82      418.82      7.34 o 
  10   0   2      114.01      118.79      3.51 o 
 -11   1   2       53.45       60.79      2.49 o 
 -10   1   2        1.87        2.72      0.70 o 
  -9   1   2        0.22        1.47      0.49 o 
  -8   1   2       26.19       26.92      1.34 o 
  -7   1   2       28.03       28.25      0.78 o 
  -6   1   2      422.31      453.85      4.68 o 
  -5   1   2       25.45       22.81      0.49 o 
  -4   1   2     1167.23     1178.18     11.01 o 
  -3   1   2       57.99       58.33      0.94 o 
  -2   1   2       13.81       14.90      0.78 o 
  -1   1   2     5906.82     5527.91     38.77 o 
   0   1   2      743.51      667.39      5.36 o 
   1   1   2     1421.51     1310.01     12.36 o 
   2   1   2      248.57      233.87      2.97 o 
   3   1   2      136.35      142.19      1.87 o 
   4   1   2      266.08      261.40      2.67 o 
   5   1   2      104.73      103.18      1.54 o 
   6   1   2      246.27      257.79      3.56 o 
   7   1   2       80.78       79.12      2.37 o 
   8   1   2       58.47       61.59      2.49 o 
   9   1   2       85.51       86.76      3.74 o 
  10   1   2        1.05       -0.31      0.84 o 
 -11   2   2        1.75        1.39      0.88 o 
 -10   2   2        8.05        6.65      0.99 o 
  -9   2   2       54.69       54.34      1.62 o 
  -8   2   2      176.35      169.43      2.62 o 
  -7   2   2      207.25      201.40      2.28 o 
  -6   2   2       87.84       88.55      1.53 o 
  -5   2   2       26.75       25.82      0.58 o 
  -4   2   2     1278.09     1346.32      9.92 o 
  -3   2   2       32.22       29.21      0.39 o 
  -2   2   2     3811.61     3695.77     27.11 o 
  -1   2   2     1315.18     1330.71      9.73 o 
   0   2   2      567.97      508.85      4.29 o 
   1   2   2     1419.50     1383.24     13.14 o 
   2   2   2       15.67       14.92      0.97 o 
   3   2   2      165.74      149.28      1.97 o 
   4   2   2        4.19        4.82      0.45 o 
   5   2   2        6.14        6.22      0.46 o 
   6   2   2      449.59      413.18      5.83 o 
   7   2   2      227.97      221.17      3.88 o 
   8   2   2       76.49       83.06      3.41 o 
   9   2   2       52.88       51.72      2.29 o 
 -11   3   2        0.44        0.59      0.82 o 
 -10   3   2        8.54        9.04      0.90 o 
  -9   3   2       54.01       48.36      1.37 o 
  -8   3   2      241.38      238.83      3.38 o 
  -7   3   2        5.53        5.79      0.40 o 
  -6   3   2       59.43       63.66      1.02 o 
  -5   3   2     1724.47     1773.98     15.10 o 
  -4   3   2      108.56      114.36      1.18 o 
  -3   3   2      120.29      119.37      1.19 o 
  -2   3   2      887.46      922.21      9.20 o 
  -1   3   2     1479.76     1447.80     14.67 o 
   0   3   2      328.05      319.06      3.50 o 
   1   3   2      490.10      462.54      5.43 o 
   2   3   2      849.39      854.18     10.67 o 
   3   3   2      108.64      103.32      1.69 o 
   4   3   2       46.80       41.64      1.39 o 
   5   3   2        0.22        0.03      0.40 o 
   6   3   2        3.92        1.86      0.65 o 
   7   3   2        0.17        0.76      0.65 o 
   8   3   2       30.18       27.97      1.78 o 
   9   3   2       48.46       45.97      2.27 o 
 -11   4   2        4.94        4.91      0.87 o 
 -10   4   2       11.96       16.53      1.42 o 
  -9   4   2      142.70      128.55      2.38 o 
  -8   4   2      477.26      461.88      5.75 o 
  -7   4   2       30.49       29.73      0.87 o 
  -6   4   2      487.53      473.05      4.26 o 
  -5   4   2        8.16        7.44      0.37 o 
  -4   4   2      128.58      140.42      1.47 o 
  -3   4   2      248.91      245.57      2.42 o 
  -2   4   2      149.53      143.05      1.82 o 
  -1   4   2      148.87      153.27      2.25 o 
   0   4   2        1.66        0.89      0.35 o 
   1   4   2        4.97        4.05      0.57 o 
   2   4   2      146.99      151.39      2.21 o 
   3   4   2      406.37      375.82      4.88 o 
   4   4   2      703.88      713.35      8.45 o 
   5   4   2      561.10      566.16      6.99 o 
   6   4   2       14.04       17.47      1.61 o 
   7   4   2      130.84      117.98      2.84 o 
   8   4   2        5.57        4.20      1.06 o 
 -11   5   2       14.09       14.90      1.29 o 
 -10   5   2      219.05      233.61      4.37 o 
  -9   5   2       26.35       22.87      1.05 o 
  -8   5   2      131.12      124.42      2.30 o 
  -7   5   2      557.98      515.84      6.31 o 
  -6   5   2     1828.44     1848.14     16.16 o 
  -5   5   2      183.90      180.41      2.24 o 
  -4   5   2      225.50      228.15      2.63 o 
  -3   5   2      694.91      698.80      5.92 o 
  -2   5   2      281.92      272.58      2.94 o 
  -1   5   2       29.11       31.57      0.80 o 
   0   5   2       33.08       38.39      1.00 o 
   1   5   2      206.40      194.48      2.68 o 
   2   5   2      310.13      317.17      3.92 o 
   3   5   2       20.76       21.35      0.97 o 
   4   5   2      607.26      583.86      7.27 o 
   5   5   2      219.26      215.11      3.39 o 
   6   5   2       89.67       98.17      3.02 o 
   7   5   2      148.10      153.75      3.98 o 
 -11   6   2        8.20        9.33      1.12 o 
 -10   6   2      129.33      135.17      3.20 o 
  -9   6   2       15.03       12.59      1.21 o 
  -8   6   2      385.86      375.74      5.12 o 
  -7   6   2       13.74       12.73      0.88 o 
  -6   6   2      133.26      132.73      2.14 o 
  -5   6   2      250.95      264.23      4.29 o 
  -4   6   2      596.29      669.91      7.11 o 
  -3   6   2       43.13       37.34      1.14 o 
  -2   6   2        1.81        0.33      0.28 o 
  -1   6   2      174.71      168.52      2.46 o 
   0   6   2       68.37       70.16      1.48 o 
   1   6   2      370.07      341.52      4.91 o 
   2   6   2        1.13        1.52      0.46 o 
   3   6   2      355.47      314.57      4.57 o 
   4   6   2        4.58        4.31      0.68 o 
   5   6   2        0.64        0.27      0.50 o 
   6   6   2        3.25        4.12      1.07 o 
   7   6   2       44.83       56.61      2.54 o 
 -11   7   2        0.03        0.07      0.81 o 
 -10   7   2       42.57       46.55      2.50 o 
  -9   7   2        0.08        0.88      0.74 o 
  -8   7   2      191.66      175.12      3.11 o 
  -7   7   2       40.64       36.64      1.34 o 
  -6   7   2      486.85      449.64      5.91 o 
  -5   7   2        3.36        2.55      0.51 o 
  -4   7   2      150.74      168.86      2.21 o 
  -3   7   2      181.46      184.92      3.01 o 
  -2   7   2       53.49       53.85      1.33 o 
  -1   7   2       39.79       34.78      1.88 o 
   0   7   2      273.61      249.51      5.90 o 
   1   7   2       40.40       40.40      1.25 o 
   2   7   2      863.88      839.66     10.10 o 
   3   7   2      134.48      117.11      2.48 o 
   4   7   2        0.63        1.56      0.63 o 
   5   7   2        0.42        0.09      0.51 o 
   6   7   2       14.55       14.60      1.97 o 
 -10   8   2      106.39      112.50      3.11 o 
  -9   8   2       95.11       97.06      2.37 o 
  -8   8   2        8.07        7.15      0.83 o 
  -7   8   2        1.06        1.27      0.95 o 
  -6   8   2      333.72      336.91      6.07 o 
  -5   8   2      101.35       85.92      2.49 o 
  -4   8   2       32.56       34.04      2.18 o 
  -3   8   2        8.69       12.85      0.89 o 
  -2   8   2      492.69      490.26      6.46 o 
  -1   8   2      805.02      773.73      8.48 o 
   0   8   2        1.43        2.26      0.57 o 
   1   8   2       15.91       17.14      1.26 o 
   2   8   2        6.71        7.83      0.84 o 
   3   8   2       24.45       21.07      1.45 o 
   4   8   2        4.95        9.77      1.11 o 
   5   8   2       15.80       12.98      1.61 o 
 -10   9   2        0.58        0.57      0.87 o 
  -9   9   2        5.28        3.67      0.99 o 
  -8   9   2       52.76       54.39      2.16 o 
  -7   9   2       13.64        9.60      1.14 o 
  -6   9   2      509.97      478.03      7.87 o 
  -5   9   2      130.83      139.87      3.46 o 
  -4   9   2      241.09      237.04      4.78 o 
  -3   9   2      379.54      375.48      5.44 o 
  -2   9   2     1316.88     1337.08     15.33 o 
  -1   9   2      726.25      723.32      9.11 o 
   0   9   2      130.71      116.12      2.60 o 
   1   9   2       48.78       50.08      1.75 o 
   2   9   2       35.87       39.41      1.59 o 
   3   9   2        0.37        0.07      0.69 o 
   4   9   2       66.40       78.92      2.14 o 
  -9  10   2       16.62       22.40      3.96 o 
  -8  10   2      109.37       99.26      4.85 o 
  -7  10   2        6.20        5.27      1.08 o 
  -6  10   2      182.58      176.19      4.18 o 
  -5  10   2        5.55        6.12      1.64 o 
  -4  10   2      101.58       99.31      3.13 o 
  -3  10   2      142.09      150.49      3.11 o 
  -2  10   2       39.30       34.56      1.52 o 
  -1  10   2        0.00        0.09      0.70 o 
   0  10   2        1.22        1.03      0.87 o 
   1  10   2      216.65      228.95      4.15 o 
   2  10   2        7.36        9.04      1.46 o 
   3  10   2       14.67       12.59      1.15 o 
  -8  11   2       25.45       28.92      2.35 o 
  -7  11   2        1.32        0.19      1.08 o 
  -6  11   2        0.37       -0.20      0.81 o 
  -5  11   2        4.52        4.68      1.06 o 
  -4  11   2        6.58        5.53      1.17 o 
  -3  11   2       51.31       56.24      2.93 o 
  -2  11   2       65.73       63.62      2.39 o 
  -1  11   2        7.82        8.12      1.15 o 
   0  11   2        0.90        0.65      0.75 o 
   1  11   2      116.08      131.97      6.22 o 
  -7  12   2       42.26       44.77      2.95 o 
  -6  12   2        2.06        0.73      1.42 o 
  -5  12   2       30.41       38.09      3.81 o 
  -4  12   2        1.73        1.97      1.06 o 
  -3  12   2      148.76      155.21     12.44 o 
  -2  12   2        0.06        0.74      0.86 o 
  -1  12   2       12.84       13.84      1.44 o 
   1 -12   3        1.12       -0.66      0.68 o 
   2 -12   3        0.15       -0.84      0.63 o 
   3 -12   3      152.64      157.74      3.87 o 
   4 -12   3       10.64       14.90      1.99 o 
   5 -12   3      533.91      549.47      9.02 o 
   6 -12   3        5.11        2.78      0.98 o 
  -1 -11   3        1.10        0.39      0.96 o 
   0 -11   3        6.40        5.79      0.80 o 
   1 -11   3       28.99       26.56      1.43 o 
   2 -11   3        1.37        1.86      0.72 o 
   3 -11   3      225.90      226.02      4.09 o 
   4 -11   3      248.21      265.96      5.22 o 
   5 -11   3       76.15       68.28      2.45 o 
   6 -11   3       13.66        8.00      1.62 o 
   7 -11   3       56.68       62.04      2.77 o 
   8 -11   3        1.94        1.25      1.05 o 
  -3 -10   3       40.50       39.46      2.68 o 
  -2 -10   3       20.24       29.46      2.31 o 
  -1 -10   3        1.02        1.17      1.12 o 
   0 -10   3       97.85       89.32      2.11 o 
   1 -10   3       33.20       33.59      1.82 o 
   2 -10   3      172.78      166.75      4.98 o 
   3 -10   3       48.74       54.69      1.80 o 
   4 -10   3       13.54       12.18      1.18 o 
   5 -10   3      116.53      118.02      3.49 o 
   6 -10   3       11.95       14.15      1.61 o 
   7 -10   3       22.64       25.47      1.85 o 
   8 -10   3       18.00       22.88      1.83 o 
   9 -10   3        9.94        7.02      1.70 o 
  -4  -9   3       83.88       77.29      3.40 o 
  -3  -9   3       32.68       31.02      3.94 o 
  -2  -9   3        8.09        8.57      1.14 o 
  -1  -9   3       54.08       58.79      2.25 o 
   0  -9   3       16.71       10.15      0.82 o 
   1  -9   3      210.82      174.57      3.14 o 
   2  -9   3     1190.66     1108.55     12.91 o 
   3  -9   3       48.88       57.26      1.73 o 
   4  -9   3      359.15      368.19      4.86 o 
   5  -9   3      166.30      171.59      4.62 o 
   6  -9   3      106.47       98.23      2.46 o 
   7  -9   3       10.79       10.00      1.29 o 
   8  -9   3        1.09        0.33      0.92 o 
   9  -9   3       38.76       33.89      2.78 o 
  -5  -8   3        1.75       -0.14      0.73 o 
  -4  -8   3       82.47       84.61      2.26 o 
  -3  -8   3        0.02        1.36      0.64 o 
  -2  -8   3       24.18       23.02      1.46 o 
  -1  -8   3        6.12        5.37      0.72 o 
   0  -8   3        4.31        4.10      0.59 o 
   1  -8   3        8.39       10.41      0.78 o 
   2  -8   3      143.94      130.68      2.71 o 
   3  -8   3       76.02       79.48      2.78 o 
   4  -8   3        2.58        2.04      0.54 o 
   5  -8   3       79.06       74.50      1.78 o 
   6  -8   3      161.84      134.06      2.82 o 
   7  -8   3      236.33      230.33      4.93 o 
   8  -8   3      243.95      249.91      5.30 o 
   9  -8   3       72.34       79.71      5.74 o 
  10  -8   3       39.23       38.66      5.24 o 
  -6  -7   3      106.58      114.63      3.13 o 
  -5  -7   3        2.55        2.24      0.81 o 
  -4  -7   3       75.18       56.68      2.62 o 
  -3  -7   3        1.84        1.58      0.57 o 
  -2  -7   3       91.80       92.20      1.87 o 
  -1  -7   3       19.36       21.88      0.88 o 
   0  -7   3      253.58      246.69      4.82 o 
   1  -7   3       47.67       52.44      1.05 o 
   2  -7   3      374.87      396.75      4.22 o 
   3  -7   3       79.40       76.48      1.43 o 
   4  -7   3       13.98       11.53      0.85 o 
   5  -7   3       61.05       64.11      1.58 o 
   6  -7   3      189.86      189.62      4.64 o 
   7  -7   3       66.20       70.32      2.49 o 
   8  -7   3        0.23        0.56      0.78 o 
   9  -7   3      211.50      207.72      5.84 o 
  10  -7   3       55.55       58.00      3.17 o 
  -7  -6   3       31.58       35.52      1.76 o 
  -6  -6   3        3.54        5.24      0.91 o 
  -5  -6   3     1113.88     1033.78     14.02 o 
  -4  -6   3       43.85       44.16      1.66 o 
  -3  -6   3       54.24       52.20      1.74 o 
  -2  -6   3      194.78      199.45      2.83 o 
  -1  -6   3      175.62      179.97      2.96 o 
   0  -6   3      156.65      151.56      1.80 o 
   1  -6   3      346.59      345.44      3.36 o 
   2  -6   3      131.40      144.48      2.06 o 
   3  -6   3      123.40      127.46      1.83 o 
   4  -6   3       39.58       39.19      0.99 o 
   5  -6   3       48.75       51.94      1.17 o 
   6  -6   3       93.48       98.80      2.20 o 
   7  -6   3        0.01       -0.17      0.64 o 
   8  -6   3       60.47       65.42      2.39 o 
   9  -6   3      357.20      344.58      6.54 o 
  10  -6   3       23.04       26.33      2.28 o 
  -8  -5   3       31.19       40.01      1.80 o 
  -7  -5   3       33.06       41.02      1.76 o 
  -6  -5   3       26.01       20.10      1.20 o 
  -5  -5   3      378.90      372.40      5.88 o 
  -4  -5   3       11.96       11.75      0.76 o 
  -3  -5   3       47.98       48.65      1.18 o 
  -2  -5   3       94.46      106.60      3.11 o 
  -1  -5   3      253.66      266.08      3.27 o 
   0  -5   3     1100.02     1158.63     10.00 o 
   1  -5   3       60.22       44.76      0.79 o 
   2  -5   3      529.11      593.81      5.21 o 
   3  -5   3      336.57      364.76      3.79 o 
   4  -5   3       28.78       29.21      0.82 o 
   5  -5   3      422.69      411.17      5.29 o 
   6  -5   3      448.74      484.53      5.41 o 
   7  -5   3       92.01       90.24      2.63 o 
   8  -5   3      166.74      156.51      3.73 o 
   9  -5   3      662.82      668.06     10.52 o 
  10  -5   3        0.18        0.43      1.05 o 
  -8  -4   3      221.78      227.48      4.35 o 
  -7  -4   3        0.00        0.24      0.57 o 
  -6  -4   3      481.83      479.63      7.09 o 
  -5  -4   3      139.73      138.70      2.76 o 
  -4  -4   3       15.49       16.08      0.78 o 
  -3  -4   3       77.61       73.64      1.34 o 
  -2  -4   3      369.22      390.19      4.32 o 
  -1  -4   3     1947.12     1941.47     16.80 o 
   0  -4   3      156.33      152.06      1.79 o 
   1  -4   3       81.89       77.45      1.01 o 
   2  -4   3        1.95        1.43      0.28 o 
   3  -4   3      945.72     1012.86      9.03 o 
   4  -4   3        2.16        0.86      0.31 o 
   5  -4   3      148.86      156.01      2.06 o 
   6  -4   3       14.70       15.21      0.71 o 
   7  -4   3        0.30        0.29      0.63 o 
   8  -4   3        0.01        0.18      0.68 o 
   9  -4   3      153.40      155.85      4.10 o 
  10  -4   3        8.04       11.35      1.69 o 
  -9  -3   3        0.15       -0.66      0.74 o 
  -8  -3   3        1.31        0.97      0.62 o 
  -7  -3   3      506.74      500.43      7.26 o 
  -6  -3   3       37.85       35.87      1.29 o 
  -5  -3   3       10.12       10.28      0.48 o 
  -4  -3   3       62.13       70.51      1.39 o 
  -3  -3   3       32.26       28.95      0.82 o 
  -2  -3   3       44.12       42.44      1.25 o 
  -1  -3   3     2345.47     2298.69     19.63 o 
   0  -3   3       35.88       38.16      0.53 o 
   1  -3   3      576.51      598.89      5.00 o 
   2  -3   3      308.83      300.15      2.80 o 
   3  -3   3      324.11      313.52      3.23 o 
   4  -3   3        0.24       -0.09      0.32 o 
   5  -3   3       16.59       14.52      0.59 o 
   6  -3   3      250.28      253.54      3.20 o 
   7  -3   3      141.39      146.39      4.24 o 
   8  -3   3        3.34        2.34      0.83 o 
   9  -3   3       65.80       70.52      2.54 o 
  10  -3   3        0.08        0.86      1.10 o 
  -9  -2   3        3.90        2.59      0.83 o 
  -8  -2   3        0.62       -0.10      0.65 o 
  -7  -2   3      571.89      550.76      9.21 o 
  -6  -2   3       21.20       20.81      0.69 o 
  -5  -2   3       92.97       81.05      1.29 o 
  -4  -2   3      210.21      245.37      2.73 o 
  -3  -2   3      353.12      332.24      3.87 o 
  -2  -2   3        2.46        2.29      0.34 o 
  -1  -2   3     1534.68     1535.64     13.42 o 
   0  -2   3      428.07      442.98      3.88 o 
   1  -2   3     1141.35     1117.68      7.83 o 
   2  -2   3       98.08       91.29      1.07 o 
   3  -2   3      578.33      589.00      5.08 o 
   4  -2   3      160.18      170.11      1.94 o 
   5  -2   3       91.35       90.92      1.75 o 
   6  -2   3      180.82      185.16      2.65 o 
   7  -2   3       21.50       22.32      0.86 o 
   8  -2   3       41.93       37.22      2.54 o 
   9  -2   3       11.14        9.61      1.07 o 
  10  -2   3       36.30       36.81      2.56 o 
 -10  -1   3        3.03        5.06      0.98 o 
  -9  -1   3       11.37       12.26      3.01 o 
  -8  -1   3      200.79      197.38      3.43 o 
  -7  -1   3      168.88      168.19      2.46 o 
  -6  -1   3       94.11       90.39      1.23 o 
  -5  -1   3      794.29      808.12      7.85 o 
  -4  -1   3       33.04       39.78      0.72 o 
  -3  -1   3     1366.29     1374.71     16.71 o 
  -2  -1   3       29.14       27.64      0.56 o 
  -1  -1   3      672.82      692.22      5.59 o 
   0  -1   3     2374.04     2310.45     18.11 o 
   1  -1   3      895.73      895.19      6.54 o 
   2  -1   3      903.35      847.06      6.91 o 
   3  -1   3     2796.25     2765.39     21.53 o 
   4  -1   3      395.94      404.40      4.51 o 
   5  -1   3        6.65        4.55      0.51 o 
   6  -1   3      594.62      592.97      6.47 o 
   7  -1   3      333.42      322.54      4.01 o 
   8  -1   3      480.27      452.73      6.56 o 
   9  -1   3       49.04       53.40      3.49 o 
  10  -1   3       99.61       96.12      7.10 o 
 -10   0   3       77.78       81.37      2.57 o 
  -9   0   3      120.27      121.81      3.07 o 
  -8   0   3       12.69       13.88      1.08 o 
  -7   0   3      240.50      240.04      2.80 o 
  -6   0   3       11.08        8.76      0.51 o 
  -5   0   3       97.75      113.09      1.52 o 
  -4   0   3      804.94      835.54     12.39 o 
  -2   0   3      161.87      160.55      3.18 o 
  -1   0   3      393.60      355.60      3.53 o 
   0   0   3     4705.11     4453.69     69.51 o 
   1   0   3      413.23      422.37      3.02 o 
   2   0   3      265.55      262.53      3.24 o 
   3   0   3      150.89      154.50      2.03 o 
   4   0   3     1466.76     1585.40     13.99 o 
   5   0   3      745.10      702.77      7.40 o 
   6   0   3      314.48      304.24      3.81 o 
   7   0   3      133.28      131.52      2.09 o 
   8   0   3        0.04        0.78      0.66 o 
   9   0   3       71.13       63.72      2.53 o 
  10   0   3        1.48       -0.38      0.93 o 
 -10   1   3      161.83      163.20      3.05 o 
  -9   1   3      140.54      145.17      3.48 o 
  -8   1   3       54.80       54.61      1.07 o 
  -7   1   3        0.10        0.46      0.23 o 
  -6   1   3        7.42        5.21      0.25 o 
  -5   1   3        1.73        3.94      0.71 o 
  -4   1   3     2622.73     2618.33     31.04 o 
  -3   1   3       69.09       71.39      1.26 o 
  -2   1   3      141.37      146.17      2.01 o 
  -1   1   3     2359.08     2179.45     23.71 o 
   0   1   3      607.39      552.59      4.20 o 
   1   1   3        4.76        5.12      0.33 o 
   2   1   3      299.41      309.19      4.37 o 
   3   1   3      114.70      135.05      1.97 o 
   4   1   3      673.53      685.27      6.58 o 
   5   1   3      660.74      662.90      7.10 o 
   6   1   3      212.33      213.05      2.98 o 
   7   1   3       17.10       19.94      0.75 o 
   8   1   3      188.46      166.80      3.47 o 
   9   1   3        0.62        1.17      0.92 o 
 -11   2   3       24.61       30.18      1.70 o 
 -10   2   3      112.96      113.11      2.80 o 
  -9   2   3        1.26        0.16      0.52 o 
  -8   2   3       80.70       77.92      1.40 o 
  -7   2   3       25.25       22.95      0.61 o 
  -6   2   3      126.89      114.43      1.31 o 
  -5   2   3        0.22        0.11      0.21 o 
  -4   2   3      540.63      535.81      5.17 o 
  -3   2   3      387.95      378.25      3.74 o 
  -2   2   3       82.76       95.06      0.94 o 
  -1   2   3        9.77       14.75      0.43 o 
   0   2   3     2104.48     2114.78     15.52 o 
   1   2   3     1198.10     1175.46     13.78 o 
   2   2   3      152.80      150.60      2.09 o 
   3   2   3      436.86      436.66      4.87 o 
   4   2   3       20.53       22.59      0.84 o 
   5   2   3        8.76        8.92      0.64 o 
   6   2   3      108.23      100.46      1.88 o 
   7   2   3      693.71      680.67      9.75 o 
   8   2   3        0.01        0.58      0.68 o 
   9   2   3        5.38        6.89      1.26 o 
 -11   3   3       58.99       65.52      2.38 o 
 -10   3   3      407.19      398.15      5.87 o 
  -9   3   3       50.44       50.47      1.46 o 
  -8   3   3       26.27       27.94      0.85 o 
  -7   3   3      130.31      133.63      1.65 o 
  -6   3   3      388.56      375.48      3.58 o 
  -5   3   3      308.71      310.03      2.73 o 
  -4   3   3      660.84      673.76      5.48 o 
  -3   3   3       81.93       94.34      1.08 o 
  -2   3   3       89.27       96.62      1.14 o 
  -1   3   3      153.97      161.06      2.21 o 
   0   3   3      311.77      305.14      3.12 o 
   1   3   3      140.20      132.51      1.74 o 
   2   3   3       39.05       42.81      1.04 o 
   3   3   3      135.07      117.96      1.93 o 
   4   3   3       47.06       46.14      1.20 o 
   5   3   3       83.11       79.07      1.83 o 
   6   3   3      588.27      599.13      6.76 o 
   7   3   3      202.04      194.09      4.15 o 
   8   3   3        5.95        6.10      1.22 o 
 -11   4   3        0.03        0.07      1.15 o 
 -10   4   3       30.82       35.27      1.74 o 
  -9   4   3       48.09       42.27      1.23 o 
  -8   4   3      102.83      100.04      2.48 o 
  -7   4   3      577.96      575.14      5.44 o 
  -6   4   3        3.50        4.58      0.36 o 
  -5   4   3       12.01       16.18      0.44 o 
  -4   4   3     2891.76     3101.16     22.58 o 
  -3   4   3      644.83      709.62      5.99 o 
  -2   4   3      345.87      379.48      3.80 o 
  -1   4   3      268.55      274.69      2.69 o 
   0   4   3      286.23      298.55      3.19 o 
   1   4   3        0.08       -0.33      0.30 o 
   2   4   3       17.37       20.62      0.92 o 
   3   4   3      141.65      133.32      2.64 o 
   4   4   3       28.61       28.10      1.14 o 
   5   4   3      301.27      310.93      4.53 o 
   6   4   3       54.58       51.58      1.38 o 
   7   4   3      187.75      194.82      3.95 o 
   8   4   3        2.86        2.11      1.09 o 
 -11   5   3       70.98       69.28      2.57 o 
 -10   5   3        7.99        9.92      0.93 o 
  -9   5   3       54.25       51.44      1.42 o 
  -8   5   3      143.70      147.63      2.48 o 
  -7   5   3       54.41       57.61      1.22 o 
  -6   5   3      139.89      140.19      1.85 o 
  -5   5   3      709.34      721.17      5.79 o 
  -4   5   3      113.79      108.89      1.44 o 
  -3   5   3      157.00      169.72      2.36 o 
  -2   5   3      278.86      312.40      4.04 o 
  -1   5   3      440.17      461.94      4.27 o 
   0   5   3        3.15        2.93      0.44 o 
   1   5   3       14.62       16.13      0.86 o 
   2   5   3      348.56      351.26      4.34 o 
   3   5   3      154.73      164.11      2.89 o 
   4   5   3      247.83      258.34      4.01 o 
   5   5   3      164.69      153.73      3.20 o 
   6   5   3       26.95       24.17      1.91 o 
   7   5   3       58.53       60.87      2.60 o 
 -11   6   3       11.91       10.85      1.29 o 
 -10   6   3       20.74       21.62      1.26 o 
  -9   6   3       50.04       38.29      1.47 o 
  -8   6   3      799.59      793.94      9.29 o 
  -7   6   3      783.51      790.63      9.19 o 
  -6   6   3      207.16      203.54      3.13 o 
  -5   6   3      304.51      300.90      4.92 o 
  -4   6   3       17.51       16.24      0.65 o 
  -3   6   3      109.56      110.49      1.53 o 
  -2   6   3       11.89       12.72      0.66 o 
  -1   6   3      109.06      113.41      1.75 o 
   0   6   3      108.73      102.05      1.87 o 
   1   6   3      127.40      137.47      3.20 o 
   2   6   3      102.03       96.29      1.94 o 
   3   6   3       31.02       33.46      1.33 o 
   4   6   3       30.78       27.68      1.27 o 
   5   6   3        0.01        0.85      0.59 o 
   6   6   3        2.93        2.52      0.60 o 
 -11   7   3        8.72       10.81      1.15 o 
 -10   7   3      206.40      188.88      3.93 o 
  -9   7   3      136.06      131.52      2.63 o 
  -8   7   3        0.19        0.13      0.53 o 
  -7   7   3       42.60       51.18      1.53 o 
  -6   7   3       38.64       37.79      1.32 o 
  -5   7   3      384.73      368.27      4.51 o 
  -4   7   3      177.85      179.84      2.72 o 
  -3   7   3       86.25       79.13      2.68 o 
  -2   7   3      227.64      231.95      4.06 o 
  -1   7   3       67.43       72.77      1.62 o 
   0   7   3      259.76      247.64      4.04 o 
   1   7   3      809.92      787.38      8.61 o 
   2   7   3        2.28        3.02      0.76 o 
   3   7   3       31.49       35.11      1.43 o 
   4   7   3      102.59      107.51      2.62 o 
   5   7   3       23.42       27.94      1.35 o 
   6   7   3       18.50       24.89      1.95 o 
 -10   8   3       46.89       46.02      1.95 o 
  -9   8   3        7.67        4.63      0.78 o 
  -8   8   3        6.44        3.78      0.72 o 
  -7   8   3       49.88       51.12      1.62 o 
  -6   8   3      166.94      161.40      3.51 o 
  -5   8   3      303.05      300.34      4.58 o 
  -4   8   3      126.98      125.56      3.56 o 
  -3   8   3      227.07      208.99      4.25 o 
  -2   8   3       11.27       10.96      0.89 o 
  -1   8   3      132.81      128.18      2.64 o 
   0   8   3      453.56      471.98      6.43 o 
   1   8   3      340.04      351.92      9.90 o 
   2   8   3        6.61        6.20      0.84 o 
   3   8   3       71.46       79.53      3.03 o 
   4   8   3       72.14       75.88      2.34 o 
   5   8   3       70.64       85.15      2.23 o 
 -10   9   3        0.50        0.76      0.89 o 
  -9   9   3        4.59        5.08      1.05 o 
  -8   9   3        0.68       -0.01      0.73 o 
  -7   9   3       26.70       30.14      1.63 o 
  -6   9   3      377.50      349.77      6.24 o 
  -5   9   3      219.51      210.49      4.44 o 
  -4   9   3       10.51        8.92      1.06 o 
  -3   9   3      313.67      313.81     11.21 o 
  -2   9   3      476.29      484.85      8.77 o 
  -1   9   3      225.22      217.98      5.97 o 
   0   9   3      400.20      399.88      6.64 o 
   1   9   3      229.85      226.51      5.85 o 
   2   9   3      205.51      209.92      3.91 o 
   3   9   3       98.84       94.12      2.50 o 
  -9  10   3       28.20       34.88      3.41 o 
  -8  10   3       11.00       17.08      1.49 o 
  -7  10   3        2.01        4.36      2.10 o 
  -6  10   3      231.55      228.02      4.90 o 
  -5  10   3        2.80        4.32      1.01 o 
  -4  10   3        9.71        6.02      1.04 o 
  -3  10   3       20.64       20.35      1.71 o 
  -2  10   3        9.79        9.50      1.02 o 
  -1  10   3      164.04      167.52      3.41 o 
   0  10   3       18.34       18.95      1.86 o 
   1  10   3        7.85        8.57      1.48 o 
   2  10   3       12.02        9.69      1.29 o 
  -8  11   3        4.84        8.14      1.66 o 
  -7  11   3       25.81       24.15      2.17 o 
  -6  11   3       18.52       23.15      1.70 o 
  -5  11   3        2.02        2.19      0.97 o 
  -4  11   3        0.35       -0.48      0.82 o 
  -3  11   3       16.01       17.51      2.00 o 
  -2  11   3        0.03        0.41      0.88 o 
  -1  11   3       50.78       55.04      3.04 o 
   0  11   3       91.06       91.18      3.59 o 
  -6  12   3        0.97        2.61      1.38 o 
  -5  12   3        0.05        1.66      1.04 o 
  -4  12   3        0.11        0.30      1.00 o 
  -3  12   3       28.67       27.47      2.52 o 
  -2  12   3        9.92       11.20      3.09 o 
   1 -12   4        4.73        6.20      1.14 o 
   2 -12   4        9.28        7.26      0.97 o 
   3 -12   4       64.32       60.88      2.34 o 
   4 -12   4       69.08       70.38      2.55 o 
   5 -12   4       16.13       16.25      3.31 o 
   6 -12   4      189.25      186.70      4.52 o 
  -1 -11   4       28.24       38.79      5.32 o 
   0 -11   4      160.26      158.02      6.47 o 
   1 -11   4       81.24       76.27      2.06 o 
   2 -11   4        2.34        3.32      0.77 o 
   3 -11   4      152.80      142.86      3.19 o 
   4 -11   4      130.66      128.27      3.35 o 
   5 -11   4      113.06      113.21      3.21 o 
   6 -11   4       45.07       41.65      4.20 o 
   7 -11   4        6.04        5.96      1.56 o 
  -3 -10   4       65.34       72.80      3.42 o 
  -2 -10   4        1.51       -0.19      1.03 o 
  -1 -10   4       77.19       68.72      4.99 o 
   0 -10   4       18.03       24.25      1.39 o 
   1 -10   4       52.66       65.66      1.82 o 
   2 -10   4       37.07       28.32      1.33 o 
   3 -10   4      130.22      108.20      2.53 o 
   4 -10   4        0.02       -0.23      0.56 o 
   5 -10   4        9.60       11.42      1.21 o 
   6 -10   4        0.02       -0.22      0.69 o 
   7 -10   4       19.84       17.39      1.66 o 
   8 -10   4       11.01        9.02      1.43 o 
  -4  -9   4        0.45        1.50      1.12 o 
  -3  -9   4       25.80       28.98      2.16 o 
  -2  -9   4        4.59        2.56      1.15 o 
  -1  -9   4      214.45      189.54      4.25 o 
   0  -9   4        0.51        0.80      0.51 o 
   1  -9   4      596.04      613.89      7.76 o 
   2  -9   4     1064.25     1031.79     19.46 o 
   3  -9   4       84.56       84.86      2.55 o 
   4  -9   4      426.87      414.69      5.92 o 
   5  -9   4      190.86      186.67      3.52 o 
   6  -9   4        0.01        0.59      0.64 o 
   7  -9   4      156.18      157.06      5.39 o 
   8  -9   4       56.97       52.88      2.51 o 
   9  -9   4       35.49       37.87      2.28 o 
  -5  -8   4        1.22        1.75      0.72 o 
  -4  -8   4        8.86        9.35      0.95 o 
  -3  -8   4       10.02       13.06      1.02 o 
  -2  -8   4       51.57       50.62      1.49 o 
  -1  -8   4       54.25       55.17      1.72 o 
   0  -8   4      209.13      198.08      3.24 o 
   1  -8   4       49.10       58.24      2.25 o 
   2  -8   4       98.62      105.06      2.12 o 
   3  -8   4      129.71      127.27      3.20 o 
   4  -8   4       49.78       44.02      1.53 o 
   5  -8   4      389.66      395.73      4.52 o 
   6  -8   4       85.78       85.28      2.23 o 
   7  -8   4       82.09       83.52      2.67 o 
   8  -8   4       59.91       59.08      2.48 o 
   9  -8   4       36.27       37.61      2.57 o 
  10  -8   4       13.87       12.53      1.64 o 
  -6  -7   4       34.21       36.61      1.78 o 
  -5  -7   4       10.32       14.04      1.19 o 
  -4  -7   4       52.22       57.51      2.00 o 
  -3  -7   4       85.98       79.00      1.97 o 
  -2  -7   4      224.52      215.04      3.52 o 
  -1  -7   4       23.38       22.09      1.06 o 
   0  -7   4      264.93      266.94      2.70 o 
   1  -7   4      334.05      326.23      3.57 o 
   2  -7   4      372.51      365.23      4.30 o 
   3  -7   4      147.72      153.29      2.19 o 
   4  -7   4      178.73      185.77      2.88 o 
   5  -7   4      319.33      319.89      4.06 o 
   6  -7   4       35.98       35.88      1.20 o 
   7  -7   4      361.75      352.58      6.17 o 
   8  -7   4        8.14        7.09      1.22 o 
   9  -7   4       86.20       92.11      5.51 o 
  10  -7   4      144.06      153.62      5.64 o 
  -7  -6   4       14.26       13.29      1.21 o 
  -6  -6   4      123.15      131.55      3.12 o 
  -5  -6   4        0.31        0.53      0.60 o 
  -4  -6   4      201.73      193.91      3.75 o 
  -3  -6   4        3.25        1.53      0.63 o 
  -2  -6   4       41.86       40.62      1.15 o 
  -1  -6   4      618.30      641.18      8.91 o 
   0  -6   4      114.61      105.78      1.47 o 
   1  -6   4       78.04       79.52      1.23 o 
   2  -6   4       63.64       56.65      1.14 o 
   3  -6   4       10.03       11.14      0.76 o 
   4  -6   4      219.57      246.66      2.99 o 
   5  -6   4      980.97     1005.94      9.38 o 
   6  -6   4        5.71        7.06      0.65 o 
   7  -6   4      184.29      180.46      2.81 o 
   8  -6   4        3.95        3.75      0.94 o 
   9  -6   4      166.67      174.76      4.36 o 
  10  -6   4       13.20       13.73      1.95 o 
  -8  -5   4       52.48       59.19      2.49 o 
  -7  -5   4      161.34      148.48      3.25 o 
  -6  -5   4       65.62       65.64      1.98 o 
  -5  -5   4       24.61       28.46      1.28 o 
  -4  -5   4      173.10      173.94      3.27 o 
  -3  -5   4      332.35      325.79      5.06 o 
  -2  -5   4      761.40      771.98      7.28 o 
  -1  -5   4       50.48       46.02      1.01 o 
   0  -5   4       11.63       13.08      0.45 o 
   1  -5   4       11.92       11.08      0.41 o 
   2  -5   4       15.62       17.81      0.58 o 
   3  -5   4       52.04       72.58      1.29 o 
   4  -5   4      489.54      472.31      4.83 o 
   5  -5   4       75.29       76.03      1.43 o 
   6  -5   4        4.21        3.77      0.53 o 
   7  -5   4       37.63       38.85      1.53 o 
   8  -5   4      100.62       96.25      3.28 o 
   9  -5   4       99.88      104.07      4.68 o 
  10  -5   4       10.85       10.48      1.73 o 
  -8  -4   4       56.84       51.60      2.71 o 
  -7  -4   4      143.91      144.50      3.59 o 
  -6  -4   4      103.79      101.80      2.32 o 
  -5  -4   4      392.10      387.20      5.73 o 
  -4  -4   4       32.76       33.85      1.05 o 
  -3  -4   4       36.74       35.00      0.89 o 
  -2  -4   4       75.27       91.04      1.49 o 
  -1  -4   4        0.26        1.00      0.27 o 
   0  -4   4       11.45       10.80      0.51 o 
   1  -4   4     1769.47     1907.72     13.90 o 
   2  -4   4       52.83       68.20      1.07 o 
   3  -4   4      738.18      711.61      6.64 o 
   4  -4   4        3.59        1.59      0.35 o 
   5  -4   4        0.56        1.04      0.35 o 
   6  -4   4        0.02        0.61      0.40 o 
   7  -4   4        3.38        4.67      0.83 o 
   8  -4   4        0.87        0.78      0.54 o 
   9  -4   4      160.51      159.69      5.45 o 
  10  -4   4       37.61       37.84      2.71 o 
  -9  -3   4       15.97       14.84      1.28 o 
  -8  -3   4        0.41        0.93      0.71 o 
  -7  -3   4      228.59      224.72      4.69 o 
  -6  -3   4       32.80       36.84      1.04 o 
  -5  -3   4       57.62       53.30      1.22 o 
  -4  -3   4        6.38        8.10      0.50 o 
  -3  -3   4       39.76       44.06      1.00 o 
  -2  -3   4       13.52       13.60      0.67 o 
  -1  -3   4        8.44        8.58      0.37 o 
   0  -3   4      688.20      656.46      5.58 o 
   1  -3   4      100.14       93.05      1.09 o 
   2  -3   4      305.77      309.44      2.94 o 
   3  -3   4        1.17        0.83      0.40 o 
   4  -3   4      180.51      197.11      2.25 o 
   5  -3   4        4.37        3.37      0.39 o 
   6  -3   4        5.18        6.11      0.66 o 
   7  -3   4        0.05        0.21      0.43 o 
   8  -3   4        6.93        7.62      0.72 o 
   9  -3   4      148.21      145.83      3.86 o 
  10  -3   4       19.66       23.25      2.24 o 
  -9  -2   4       90.01       91.88      2.66 o 
  -8  -2   4       21.31       21.35      1.23 o 
  -7  -2   4       84.56       73.21      1.64 o 
  -6  -2   4        0.80        0.24      0.32 o 
  -5  -2   4       16.75       15.99      0.60 o 
  -4  -2   4       69.00       68.51      1.15 o 
  -3  -2   4      541.29      567.63      7.28 o 
  -2  -2   4      102.08       98.60      1.44 o 
  -1  -2   4       89.11       82.66      0.98 o 
   0  -2   4     2941.02     2957.59     25.07 o 
   1  -2   4     1462.54     1460.51     11.55 o 
   2  -2   4      147.01      157.70      1.63 o 
   3  -2   4        0.28        0.74      0.27 o 
   4  -2   4      458.15      445.96      4.47 o 
   5  -2   4       16.30       16.08      0.63 o 
   6  -2   4       64.29       70.34      1.39 o 
   7  -2   4        9.31       11.92      0.77 o 
   8  -2   4        5.83        5.67      0.62 o 
   9  -2   4      296.66      284.12      5.02 o 
  10  -2   4       15.07       19.39      1.72 o 
 -10  -1   4       45.28       42.88      1.79 o 
  -9  -1   4        7.45       10.83      0.93 o 
  -8  -1   4        1.43        1.69      0.57 o 
  -7  -1   4        0.16        0.02      0.32 o 
  -6  -1   4      479.89      524.16      5.91 o 
  -5  -1   4      229.42      235.85      2.79 o 
  -4  -1   4      979.55      994.22     14.67 o 
  -3  -1   4      101.52      117.93      3.62 o 
  -2  -1   4      657.02      677.20      7.28 o 
  -1  -1   4        1.98        3.19      0.19 o 
   0  -1   4     1672.67     1758.52     13.96 o 
   1  -1   4      247.00      240.84      2.12 o 
   2  -1   4       79.12       80.22      1.05 o 
   3  -1   4        5.45        6.08      0.39 o 
   4  -1   4     2542.47     2559.32     20.20 o 
   5  -1   4        0.54       -0.20      0.39 o 
   6  -1   4       39.45       39.55      1.31 o 
   7  -1   4        4.66        4.80      0.65 o 
   8  -1   4      103.88       93.51      1.83 o 
   9  -1   4       36.69       34.48      1.74 o 
  10  -1   4       86.43       75.03      2.99 o 
 -10   0   4       14.19       14.88      1.49 o 
  -9   0   4       14.14       14.85      1.15 o 
  -8   0   4      119.12      119.15      1.77 o 
  -7   0   4       13.08       13.69      0.49 o 
  -6   0   4       16.61       20.57      0.46 o 
  -5   0   4       23.84       21.46      0.98 o 
  -2   0   4        1.97        1.13      0.22 o 
  -1   0   4      221.16      237.29      2.14 o 
   0   0   4      483.27      511.09      4.95 o 
   1   0   4      246.82      245.06      2.33 o 
   2   0   4      829.14      854.04      7.03 o 
   3   0   4      505.48      503.01      5.00 o 
   4   0   4       25.27       24.05      0.79 o 
   5   0   4      107.91      119.19      1.88 o 
   6   0   4      428.25      418.89      5.05 o 
   7   0   4      297.68      264.60      3.66 o 
   8   0   4       25.60       23.25      0.90 o 
   9   0   4      129.83      124.82      3.17 o 
 -10   1   4        0.91        2.60      0.55 o 
  -9   1   4        0.00       -0.40      0.39 o 
  -8   1   4       31.08       33.91      0.87 o 
  -7   1   4      295.13      300.36      3.14 o 
  -6   1   4       73.68       72.22      2.22 o 
  -5   1   4      156.48      161.32      2.73 o 
  -3   1   4      113.76      121.02      3.01 o 
  -2   1   4       64.06       53.41      0.86 o 
  -1   1   4      467.29      489.96      4.47 o 
   0   1   4     1194.86     1253.47      9.20 o 
   1   1   4      932.59      925.42      7.52 o 
   2   1   4       29.89       40.76      0.88 o 
   3   1   4       81.07       70.98      1.28 o 
   4   1   4       19.37       18.74      0.74 o 
   5   1   4      136.66      141.65      2.12 o 
   6   1   4       23.05       20.50      0.92 o 
   7   1   4        4.07        2.92      0.58 o 
   8   1   4      278.02      270.69      4.86 o 
   9   1   4       25.88       20.48      1.72 o 
 -11   2   4       22.34       22.15      1.13 o 
 -10   2   4       30.40       33.04      1.20 o 
  -9   2   4        7.10        4.95      0.58 o 
  -8   2   4      235.95      213.47      2.44 o 
  -7   2   4       54.32       54.62      0.87 o 
  -6   2   4      286.92      276.92      2.89 o 
  -5   2   4      140.37      143.89      1.82 o 
  -4   2   4      653.75      688.60      6.55 o 
  -3   2   4      257.60      270.97      2.82 o 
  -2   2   4       49.51       52.69      0.91 o 
  -1   2   4      729.28      751.50      6.76 o 
   0   2   4      803.39      844.90      6.79 o 
   1   2   4      765.49      823.72      7.51 o 
   2   2   4      451.73      494.64      5.40 o 
   3   2   4      226.26      246.06      3.21 o 
   4   2   4        5.63        6.67      0.58 o 
   5   2   4       62.58       62.22      1.51 o 
   6   2   4      103.72       96.19      1.95 o 
   7   2   4      361.13      342.07      4.50 o 
   8   2   4      115.48      115.50      3.00 o 
 -11   3   4       11.93       13.24      0.84 o 
 -10   3   4       14.94       17.64      1.29 o 
  -9   3   4       40.76       38.14      1.26 o 
  -8   3   4       40.54       35.00      0.80 o 
  -7   3   4       19.96       21.90      0.56 o 
  -6   3   4       97.05      100.47      1.09 o 
  -5   3   4      169.18      162.36      1.54 o 
  -4   3   4      400.90      435.94      3.67 o 
  -3   3   4      310.68      311.95      3.01 o 
  -2   3   4       13.88       16.78      0.48 o 
  -1   3   4      335.80      319.99      2.93 o 
   0   3   4      464.59      490.72      4.70 o 
   1   3   4     1817.62     1748.28     15.35 o 
   2   3   4      239.37      241.58      3.15 o 
   3   3   4      563.93      576.16      6.38 o 
   4   3   4      104.32      101.81      1.93 o 
   5   3   4       53.71       57.52      1.65 o 
   6   3   4       34.69       35.01      1.24 o 
   7   3   4        7.06        4.73      0.66 o 
   8   3   4       38.38       41.93      2.27 o 
 -11   4   4      180.62      196.88      4.33 o 
 -10   4   4       80.30       75.49      1.81 o 
  -9   4   4        9.47        7.99      0.66 o 
  -8   4   4        0.19       -0.16      0.32 o 
  -7   4   4        6.74        8.29      0.43 o 
  -6   4   4      227.20      231.83      2.26 o 
  -5   4   4      247.04      246.17      2.36 o 
  -4   4   4       10.44       10.32      0.37 o 
  -3   4   4       15.76       12.70      0.45 o 
  -2   4   4        1.90        2.89      0.40 o 
  -1   4   4      205.81      221.07      2.45 o 
   0   4   4       91.74       99.01      1.51 o 
   1   4   4      319.56      338.72      5.51 o 
   2   4   4       76.42       73.67      1.54 o 
   3   4   4       77.04       63.07      1.57 o 
   4   4   4      136.10      128.09      2.56 o 
   5   4   4      112.34      112.61      2.43 o 
   6   4   4       16.01       14.61      1.05 o 
   7   4   4        3.90        8.35      0.75 o 
 -11   5   4       35.30       43.65      2.76 o 
 -10   5   4      177.22      181.40      3.91 o 
  -9   5   4      458.79      445.11      6.32 o 
  -8   5   4       19.16       21.56      0.89 o 
  -7   5   4      239.13      233.38      2.89 o 
  -6   5   4       51.96       56.18      0.96 o 
  -5   5   4       13.63       15.33      0.53 o 
  -4   5   4      118.56      121.45      1.68 o 
  -3   5   4       47.74       53.74      1.07 o 
  -2   5   4       27.91       30.93      0.96 o 
  -1   5   4      892.37      923.17      8.46 o 
   0   5   4        6.21        5.50      0.47 o 
   1   5   4       58.46       61.81      1.43 o 
   2   5   4      472.23      466.75      5.52 o 
   3   5   4      384.09      393.07      4.93 o 
   4   5   4      226.91      229.00      4.29 o 
   5   5   4      284.36      279.28      6.98 o 
   6   5   4       23.27       26.97      1.45 o 
   7   5   4        6.59       10.29      1.36 o 
 -11   6   4      102.20      116.78      3.38 o 
 -10   6   4        0.03       -0.25      0.71 o 
  -9   6   4      305.34      292.90     11.38 o 
  -8   6   4       39.22       31.63      1.16 o 
  -7   6   4      348.37      342.64      4.57 o 
  -6   6   4       12.82       12.68      0.66 o 
  -5   6   4      359.85      362.84      3.86 o 
  -4   6   4       96.68      108.84      1.69 o 
  -3   6   4       48.97       52.87      1.85 o 
  -2   6   4      149.69      152.38      2.10 o 
  -1   6   4      309.80      290.83      4.24 o 
   0   6   4       14.24       16.19      1.24 o 
   1   6   4       51.26       50.42      1.38 o 
   2   6   4      174.95      173.47      2.83 o 
   3   6   4       28.66       23.85      1.21 o 
   4   6   4        0.17        0.91      0.60 o 
   5   6   4       58.14       60.86      1.91 o 
   6   6   4        0.05        0.91      0.70 o 
 -10   7   4        1.68        1.19      0.70 o 
  -9   7   4      342.79      326.08      5.50 o 
  -8   7   4      477.61      474.44      6.17 o 
  -7   7   4      236.37      227.53      3.55 o 
  -6   7   4      122.07      111.39      2.57 o 
  -5   7   4      407.03      427.48      5.00 o 
  -4   7   4       24.26       23.36      0.93 o 
  -3   7   4       76.80       81.20      1.40 o 
  -2   7   4       93.04       95.87      2.15 o 
  -1   7   4        0.04        0.35      0.49 o 
   0   7   4        2.24        2.32      0.63 o 
   1   7   4        0.94       -0.24      0.68 o 
   2   7   4     1184.77     1182.04     13.84 o 
   3   7   4        5.08        7.16      0.87 o 
   4   7   4       69.39       63.90      1.98 o 
   5   7   4       82.48       86.22      2.35 o 
 -10   8   4        0.14        0.57      0.84 o 
  -9   8   4      132.02      118.12      3.93 o 
  -8   8   4      176.44      176.40      3.20 o 
  -7   8   4      350.64      347.56      5.02 o 
  -6   8   4      303.92      280.63      5.04 o 
  -5   8   4       84.32       90.02      2.15 o 
  -4   8   4       72.25       73.62      1.92 o 
  -3   8   4      343.24      356.97      6.18 o 
  -2   8   4        0.93        1.37      0.88 o 
  -1   8   4      192.62      198.98      4.75 o 
   0   8   4      153.48      152.67      4.13 o 
   1   8   4       59.99       58.52      2.08 o 
   2   8   4       22.08       18.91      1.21 o 
   3   8   4      307.73      331.82      5.30 o 
   4   8   4       81.46       95.65      2.82 o 
  -9   9   4      105.02       98.68      2.90 o 
  -8   9   4        4.17        5.46      0.87 o 
  -7   9   4        6.13       10.12      1.14 o 
  -6   9   4       41.82       38.00      1.78 o 
  -5   9   4      165.88      167.99      4.55 o 
  -4   9   4       77.55       89.68      2.74 o 
  -3   9   4      349.38      342.14      6.25 o 
  -2   9   4     1079.41     1068.13     15.30 o 
  -1   9   4       86.85       81.89      3.48 o 
   0   9   4       15.20       14.52      1.15 o 
   1   9   4      151.04      150.62      3.67 o 
   2   9   4        3.18        4.94      1.33 o 
   3   9   4       46.07       55.81      2.28 o 
  -9  10   4       22.86       19.15      2.00 o 
  -8  10   4       17.86       21.72      1.57 o 
  -7  10   4       51.09       44.25      2.45 o 
  -6  10   4       44.46       41.09      2.51 o 
  -5  10   4       43.07       45.80      2.10 o 
  -4  10   4        5.73        4.54      1.02 o 
  -3  10   4      596.42      610.40      9.94 o 
  -2  10   4       12.46       10.84      1.34 o 
  -1  10   4      105.25      105.35      3.33 o 
   0  10   4        0.76        1.45      1.31 o 
   1  10   4       28.02       29.85      1.79 o 
   2  10   4        2.82        0.75      1.43 o 
  -7  11   4        0.38        0.24      1.08 o 
  -6  11   4       32.33       29.05      2.34 o 
  -5  11   4       35.13       35.43      2.07 o 
  -4  11   4       36.52       42.44      2.20 o 
  -3  11   4        0.00       -0.68      0.83 o 
  -2  11   4        2.43        2.13      1.04 o 
  -1  11   4       38.21       44.79      5.84 o 
   0  11   4        1.17        1.64      1.39 o 
  -4  12   4       68.73       76.56      4.72 o 
   2 -12   5        0.96       -0.23      0.65 o 
   3 -12   5       25.90       34.73      1.82 o 
   4 -12   5        0.65       -0.37      0.76 o 
  -1 -11   5        1.02       -0.17      1.25 o 
   0 -11   5        5.26        4.43      1.40 o 
   1 -11   5        3.32        1.97      0.57 o 
   2 -11   5       17.05       18.87      1.19 o 
   3 -11   5       65.31       67.09      2.06 o 
   4 -11   5       46.09       55.07      1.96 o 
   5 -11   5       23.63       22.86      1.97 o 
   6 -11   5       13.39       10.10      1.27 o 
   7 -11   5       38.27       35.65      2.01 o 
  -2 -10   5       16.00       16.02      1.90 o 
  -1 -10   5       98.72      106.92      7.42 o 
   0 -10   5       23.12       26.42      1.76 o 
   1 -10   5       15.52       14.01      0.89 o 
   2 -10   5        8.62       10.49      0.94 o 
   3 -10   5       66.34       71.78      2.04 o 
   4 -10   5       54.15       48.49      2.11 o 
   5 -10   5        0.01       -0.86      0.64 o 
   6 -10   5        6.32       10.07      1.49 o 
   7 -10   5        0.60       -0.71      0.73 o 
   8 -10   5        0.11       -1.61      2.38 o 
  -4  -9   5       92.80      116.11      3.31 o 
  -3  -9   5        0.44        1.07      1.50 o 
  -2  -9   5        3.03        1.83      0.79 o 
  -1  -9   5        8.59       12.37      1.38 o 
   0  -9   5        6.61        8.87      1.15 o 
   1  -9   5      745.85      699.89      8.56 o 
   2  -9   5      923.97      885.63     13.50 o 
   3  -9   5      183.55      197.63      3.04 o 
   4  -9   5      370.96      361.60      6.31 o 
   5  -9   5       83.17       79.26      1.85 o 
   6  -9   5      369.92      367.58      6.46 o 
   7  -9   5        0.98        1.69      0.74 o 
   8  -9   5        1.67        0.33      0.99 o 
   9  -9   5        0.06        0.52      1.02 o 
  -5  -8   5        8.97       10.22      1.04 o 
  -4  -8   5       20.32       16.03      1.15 o 
  -3  -8   5       70.17       70.83      2.56 o 
  -2  -8   5       68.51       65.45      1.89 o 
  -1  -8   5       85.72       86.21      1.93 o 
   0  -8   5        9.43        9.23      1.07 o 
   1  -8   5      758.97      754.00      9.00 o 
   2  -8   5        7.56        7.54      0.77 o 
   3  -8   5      387.22      390.91      7.40 o 
   4  -8   5       16.68       17.60      0.89 o 
   5  -8   5      201.39      196.80      4.05 o 
   6  -8   5       46.39       42.94      1.79 o 
   7  -8   5        1.65        1.63      0.56 o 
   8  -8   5        1.30        0.52      0.92 o 
   9  -8   5       39.42       33.93      2.20 o 
  -6  -7   5       33.95       38.73      1.78 o 
  -5  -7   5      252.77      250.11      4.76 o 
  -4  -7   5       22.43       27.34      1.23 o 
  -3  -7   5        6.21        6.38      0.76 o 
  -2  -7   5       83.84       85.58      2.02 o 
  -1  -7   5      414.09      423.58      6.72 o 
   0  -7   5       16.73       19.20      0.91 o 
   1  -7   5       68.24       67.91      1.41 o 
   2  -7   5       48.82       44.06      1.34 o 
   3  -7   5      562.57      559.43      6.19 o 
   4  -7   5      196.15      201.13      2.72 o 
   5  -7   5      409.83      398.64      4.52 o 
   6  -7   5       92.70      100.24      2.31 o 
   7  -7   5        3.83        3.52      0.71 o 
   8  -7   5       84.80       86.51      3.02 o 
   9  -7   5       49.09       54.78      2.57 o 
  -7  -6   5      171.71      181.11      4.55 o 
  -6  -6   5       57.78       53.95      1.89 o 
  -5  -6   5        0.85        0.25      0.58 o 
  -4  -6   5      198.65      195.03      3.74 o 
  -3  -6   5     1423.14     1369.29     15.15 o 
  -2  -6   5       32.98       32.03      1.18 o 
  -1  -6   5      351.54      341.27      4.18 o 
   0  -6   5      303.60      288.42      3.71 o 
   1  -6   5       41.44       46.42      0.95 o 
   2  -6   5       69.64       70.08      1.30 o 
   3  -6   5       64.65       66.43      1.53 o 
   4  -6   5      855.87      882.38      8.38 o 
   5  -6   5      589.09      575.58      5.92 o 
   6  -6   5       95.51       91.46      1.88 o 
   7  -6   5       84.10       84.50      2.52 o 
   8  -6   5      455.53      494.28      6.83 o 
   9  -6   5        2.51        1.63      1.19 o 
  10  -6   5       51.01       55.47      2.65 o 
  -7  -5   5      144.38      157.43      4.27 o 
  -6  -5   5      192.77      184.56      3.52 o 
  -5  -5   5       14.10       14.42      0.97 o 
  -4  -5   5        7.55        8.81      0.79 o 
  -3  -5   5      112.35      113.18      2.07 o 
  -2  -5   5       58.02       58.86      1.16 o 
  -1  -5   5       91.42       82.60      1.40 o 
   0  -5   5        8.11        6.07      0.52 o 
   1  -5   5      208.59      201.87      2.22 o 
   2  -5   5      211.21      200.50      2.41 o 
   3  -5   5       12.40       21.95      0.75 o 
   4  -5   5      211.25      206.73      2.65 o 
   5  -5   5        3.71        3.22      0.47 o 
   6  -5   5        1.79        1.34      0.52 o 
   7  -5   5     1659.95     1680.84     16.47 o 
   8  -5   5      467.93      476.48      9.78 o 
   9  -5   5      126.78      114.63      3.52 o 
  10  -5   5        7.19       12.76      1.61 o 
  -8  -4   5       91.77       88.90      3.61 o 
  -7  -4   5        4.61        5.28      0.85 o 
  -6  -4   5      159.27      168.91      3.10 o 
  -5  -4   5        3.63        4.17      0.59 o 
  -4  -4   5     1034.48     1044.72     13.34 o 
  -3  -4   5     1714.91     1732.71     18.61 o 
  -2  -4   5       30.88       31.40      0.77 o 
  -1  -4   5      210.76      199.13      2.34 o 
   0  -4   5        0.69        0.30      0.26 o 
   1  -4   5       20.02       27.12      1.16 o 
   2  -4   5      244.35      245.52      3.31 o 
   3  -4   5      491.70      514.20      5.09 o 
   4  -4   5        0.02        0.28      0.35 o 
   5  -4   5      258.58      268.16      3.70 o 
   6  -4   5       29.56       31.53      1.09 o 
   7  -4   5        2.10        2.09      0.53 o 
   8  -4   5      303.66      313.34      7.40 o 
   9  -4   5       19.80       18.98      1.65 o 
  10  -4   5      119.40      121.06      5.68 o 
  -9  -3   5      103.55      109.96      2.92 o 
  -8  -3   5       26.22       24.30      1.33 o 
  -7  -3   5       17.08       15.87      1.03 o 
  -6  -3   5      251.06      249.58      4.63 o 
  -5  -3   5      135.35      137.40      2.11 o 
  -4  -3   5       20.09       21.16      0.74 o 
  -3  -3   5      293.91      280.79      3.54 o 
  -2  -3   5      295.70      283.21      2.88 o 
  -1  -3   5      248.15      297.68      2.82 o 
   0  -3   5      104.93      110.28      2.04 o 
   1  -3   5      426.14      425.98      3.72 o 
   2  -3   5       67.22       69.36      1.09 o 
   3  -3   5      151.05      165.73      1.98 o 
   4  -3   5        1.42        0.74      0.33 o 
   5  -3   5       33.26       33.27      0.90 o 
   6  -3   5        4.22        4.21      0.52 o 
   7  -3   5        4.48        4.41      0.56 o 
   8  -3   5      172.08      171.53      2.90 o 
   9  -3   5        8.64       10.30      0.91 o 
  10  -3   5      240.69      244.18      7.00 o 
  -9  -2   5        0.93        1.28      0.57 o 
  -8  -2   5      135.22      142.34      2.50 o 
  -7  -2   5      177.17      180.41      2.80 o 
  -6  -2   5      133.87      134.08      1.95 o 
  -5  -2   5      183.68      175.89      2.86 o 
  -4  -2   5       50.50       53.86      0.96 o 
  -3  -2   5        7.37       10.58      0.43 o 
  -2  -2   5        6.39        7.12      0.61 o 
  -1  -2   5      147.14      180.39      1.98 o 
   0  -2   5     1159.05     1175.87     10.40 o 
   1  -2   5      254.71      260.51      2.30 o 
   2  -2   5      852.79      888.31      6.52 o 
   3  -2   5        0.53        0.35      0.27 o 
   4  -2   5        0.97        0.68      0.32 o 
   5  -2   5       32.78       31.60      0.88 o 
   6  -2   5        0.16        0.86      0.44 o 
   7  -2   5        0.29       -0.06      0.43 o 
   8  -2   5       31.18       34.16      1.29 o 
   9  -2   5       73.70       74.76      1.72 o 
 -10  -1   5       54.92       62.68      1.66 o 
  -9  -1   5        0.32        1.01      0.38 o 
  -8  -1   5       43.66       44.25      1.04 o 
  -7  -1   5       56.24       50.92      2.19 o 
  -6  -1   5       35.78       38.71      1.06 o 
  -5  -1   5        7.23        6.32      0.42 o 
  -4  -1   5      129.59      137.78      3.50 o 
  -3  -1   5        0.01        0.29      0.19 o 
  -2  -1   5       26.22       22.78      1.05 o 
  -1  -1   5     1432.90     1486.10     11.84 o 
   0  -1   5     2343.82     2401.76     18.98 o 
   1  -1   5      195.89      194.92      1.71 o 
   2  -1   5       29.72       32.22      0.82 o 
   3  -1   5      130.22      122.48      1.62 o 
   4  -1   5      272.95      258.02      2.82 o 
   5  -1   5       53.09       45.22      1.15 o 
   6  -1   5       98.44       96.39      1.95 o 
   7  -1   5      109.99      115.95      2.00 o 
   8  -1   5       84.41       72.58      1.80 o 
   9  -1   5       95.16       86.57      1.75 o 
 -10   0   5        4.92        3.04      1.04 o 
  -9   0   5       38.85       37.71      1.43 o 
  -8   0   5       18.43       25.22      0.98 o 
  -7   0   5      181.96      169.19      3.16 o 
  -3   0   5        4.18        2.28      0.45 o 
  -2   0   5     1611.26     1721.28     16.15 o 
  -1   0   5     1308.85     1379.49     11.93 o 
   0   0   5     1026.43     1032.89      8.49 o 
   1   0   5      134.17      138.78      1.59 o 
   2   0   5      206.69      198.57      2.02 o 
   3   0   5       20.66       23.81      0.91 o 
   4   0   5     1724.96     1765.39     14.34 o 
   5   0   5        1.92        1.16      0.42 o 
   6   0   5        1.71        1.16      0.51 o 
   7   0   5      219.23      203.60      3.22 o 
   8   0   5       16.39       19.00      1.54 o 
   9   0   5      142.29      129.72      3.84 o 
 -10   1   5        0.14        0.39      0.78 o 
  -9   1   5       55.30       51.57      1.59 o 
  -8   1   5       81.59       82.36      3.11 o 
  -7   1   5       29.20       24.19      0.85 o 
  -3   1   5      637.96      656.95      7.52 o 
  -2   1   5      400.78      397.09      4.01 o 
  -1   1   5        0.27        1.39      0.25 o 
   0   1   5       24.03       25.99      0.69 o 
   1   1   5     1295.06     1296.93     10.42 o 
   2   1   5      101.61       97.45      1.36 o 
   3   1   5       23.43       27.54      0.93 o 
   4   1   5      554.21      563.92      5.82 o 
   5   1   5       63.61       64.63      1.63 o 
   6   1   5       38.53       36.63      1.26 o 
   7   1   5        0.12        0.59      0.54 o 
   8   1   5        2.67        3.23      0.66 o 
   9   1   5       47.55       53.59      2.24 o 
 -10   2   5      105.06      102.10      6.92 o 
  -9   2   5        8.42       10.11      0.99 o 
  -8   2   5      101.52       98.25      2.56 o 
  -7   2   5       85.41       85.10      2.61 o 
  -6   2   5      173.01      194.95      3.31 o 
  -5   2   5       30.67       33.76      1.35 o 
  -4   2   5       74.08       73.03      0.95 o 
  -3   2   5      134.07      135.71      1.42 o 
  -2   2   5       55.91       46.58      0.87 o 
  -1   2   5        2.35        4.42      0.34 o 
   0   2   5      393.20      382.19      3.18 o 
   1   2   5       73.16       68.06      1.06 o 
   2   2   5       62.32       73.79      1.48 o 
   3   2   5      130.33      122.12      2.09 o 
   4   2   5      114.93      113.05      1.91 o 
   5   2   5       14.98       14.76      0.88 o 
   6   2   5        0.03       -0.71      0.47 o 
   7   2   5       34.35       37.38      2.10 o 
   8   2   5        1.42        2.95      0.65 o 
 -10   3   5      304.96      305.27      5.78 o 
  -9   3   5      230.10      213.17      5.09 o 
  -8   3   5      109.22      109.36      1.78 o 
  -7   3   5      283.37      300.15      2.61 o 
  -6   3   5      411.15      405.18      4.09 o 
  -5   3   5      187.60      194.47      2.37 o 
  -4   3   5        0.41        0.37      0.18 o 
  -3   3   5       10.09       12.54      0.42 o 
  -2   3   5      163.98      169.57      1.99 o 
  -1   3   5      557.13      574.58      5.52 o 
   0   3   5        0.09        0.68      0.25 o 
   1   3   5        0.32        0.25      0.30 o 
   2   3   5      293.93      312.54      3.93 o 
   3   3   5       48.94       44.19      1.50 o 
   4   3   5       90.39       84.98      2.72 o 
   5   3   5      154.63      154.57      2.71 o 
   6   3   5       96.65       99.22      3.04 o 
   7   3   5      108.41      109.34      3.82 o 
   8   3   5       45.55       52.85      1.92 o 
 -10   4   5        1.40        1.28      0.47 o 
  -9   4   5       53.56       62.84      1.23 o 
  -8   4   5        0.01        0.27      0.30 o 
  -7   4   5       10.85       12.20      0.64 o 
  -6   4   5        9.26        9.61      0.45 o 
  -5   4   5      234.26      232.03      2.52 o 
  -4   4   5       97.33       81.76      1.19 o 
  -3   4   5       44.08       43.67      0.81 o 
  -2   4   5      678.31      760.40      7.11 o 
  -1   4   5       47.37       47.13      0.75 o 
   0   4   5      440.98      462.04      5.15 o 
   1   4   5        1.82        1.58      0.40 o 
   2   4   5       78.96       86.20      1.76 o 
   3   4   5        0.29        0.89      0.51 o 
   4   4   5       23.95       24.87      1.21 o 
   5   4   5      409.67      422.17      6.01 o 
   6   4   5       32.33       41.94      1.50 o 
   7   4   5       80.99       85.26      2.11 o 
 -10   5   5       22.97       24.20      1.11 o 
  -9   5   5      189.56      205.69      3.35 o 
  -8   5   5       86.18       88.37      1.83 o 
  -7   5   5      235.82      237.97      2.66 o 
  -6   5   5       41.40       44.86      0.92 o 
  -5   5   5      352.10      376.54      3.53 o 
  -4   5   5        1.71        1.33      0.29 o 
  -3   5   5       79.46       77.70      1.39 o 
  -2   5   5        3.37        2.24      0.42 o 
  -1   5   5      201.13      209.41      3.48 o 
   0   5   5        5.81        6.41      0.52 o 
   1   5   5      250.67      270.56      3.66 o 
   2   5   5      128.52      126.71      2.30 o 
   3   5   5      123.98      118.21      2.52 o 
   4   5   5      137.79      145.70      3.34 o 
   5   5   5       11.18       13.29      1.05 o 
   6   5   5        0.60       -0.27      0.61 o 
 -10   6   5       10.47       12.03      1.14 o 
  -9   6   5      121.38      135.65      5.77 o 
  -8   6   5      427.36      426.08      6.15 o 
  -7   6   5       47.25       44.01      1.11 o 
  -6   6   5        5.59        4.94      0.52 o 
  -5   6   5       44.83       48.05      1.29 o 
  -4   6   5        1.06        0.38      0.38 o 
  -3   6   5        3.49        5.14      0.54 o 
  -2   6   5       74.17       73.54      1.47 o 
  -1   6   5        0.10        0.30      0.40 o 
   0   6   5        0.30       -0.65      0.43 o 
   1   6   5      134.06      140.21      2.76 o 
   2   6   5       67.47       61.67      2.38 o 
   3   6   5       11.91       12.11      1.02 o 
   4   6   5       36.54       38.85      1.61 o 
   5   6   5       36.12       39.61      1.67 o 
   6   6   5       44.75       43.52      1.77 o 
 -10   7   5       42.00       31.50      1.77 o 
  -9   7   5      214.83      226.44      4.20 o 
  -8   7   5      120.12      131.75      2.49 o 
  -7   7   5      106.25       95.88      2.06 o 
  -6   7   5      337.97      324.52      4.06 o 
  -5   7   5       15.64       21.33      0.89 o 
  -4   7   5      128.92      136.18      2.71 o 
  -3   7   5      108.49       96.70      2.16 o 
  -2   7   5       11.31       12.48      0.90 o 
  -1   7   5        2.11        1.24      0.79 o 
   0   7   5      338.68      342.68      5.07 o 
   1   7   5      111.08      113.35      2.57 o 
   2   7   5       70.55       62.33      1.94 o 
   3   7   5        3.28        2.28      0.97 o 
   4   7   5       12.19       16.65      3.52 o 
   5   7   5       20.91       20.95      1.99 o 
 -10   8   5       53.40       56.99      2.50 o 
  -9   8   5       38.71       46.58      1.86 o 
  -8   8   5        6.37        8.33      0.86 o 
  -7   8   5       30.07       31.22      1.80 o 
  -6   8   5       95.75       99.04      2.26 o 
  -5   8   5      154.34      158.57      2.96 o 
  -4   8   5      406.60      397.19      5.90 o 
  -3   8   5        7.66        8.91      1.08 o 
  -2   8   5        1.23        0.32      0.76 o 
  -1   8   5      595.95      595.14      9.44 o 
   0   8   5      239.64      242.45      4.15 o 
   1   8   5      114.62      123.60      2.83 o 
   2   8   5       49.84       55.95      2.25 o 
   3   8   5       79.53       80.20      2.67 o 
   4   8   5       91.21       99.91      3.01 o 
  -9   9   5       14.41       17.26      1.37 o 
  -8   9   5        1.05        1.19      0.85 o 
  -7   9   5        0.96        0.97      0.67 o 
  -6   9   5      168.23      162.64      3.80 o 
  -5   9   5        6.54        5.78      1.28 o 
  -4   9   5      116.91      122.31      3.27 o 
  -3   9   5        0.05        0.05      0.70 o 
  -2   9   5       33.74       37.07      1.93 o 
  -1   9   5        0.01       -0.23      0.78 o 
   0   9   5      345.82      370.93     15.22 o 
   1   9   5        1.52        2.36      1.28 o 
   2   9   5      194.05      194.93      4.46 o 
  -8  10   5        5.20        1.23      0.95 o 
  -7  10   5        8.77        6.21      1.20 o 
  -6  10   5      416.23      410.51      9.04 o 
  -5  10   5        1.60        0.99      1.08 o 
  -4  10   5       41.23       45.69      2.45 o 
  -3  10   5        0.25        0.78      0.90 o 
  -2  10   5      431.81      446.76     14.25 o 
  -1  10   5       53.21       51.02      2.92 o 
   0  10   5      214.39      221.50      6.55 o 
   1  10   5      118.00      128.79      3.58 o 
  -7  11   5       88.19       95.43      3.95 o 
  -6  11   5       64.60       66.92      3.34 o 
  -5  11   5      248.25      255.43      9.08 o 
  -4  11   5       77.51       88.41      3.12 o 
  -3  11   5       51.70       47.47      2.43 o 
  -2  11   5        2.12        1.48      1.05 o 
  -1  11   5       13.88       15.02      2.12 o 
   0 -11   6        8.74       17.17      2.08 o 
   1 -11   6        7.49        6.03      1.49 o 
   2 -11   6       37.26       46.66      2.21 o 
   3 -11   6        1.69       -0.42      0.68 o 
   4 -11   6      144.50      158.28      3.36 o 
   5 -11   6        3.29        1.24      0.95 o 
   6 -11   6       17.61       18.91      1.55 o 
  -2 -10   6       47.97       68.79      4.49 o 
  -1 -10   6      209.16      209.86     10.42 o 
   0 -10   6        0.21        1.29      1.08 o 
   1 -10   6       15.77       18.51      1.55 o 
   2 -10   6       15.76       17.30      1.02 o 
   3 -10   6        1.50        5.23      1.17 o 
   4 -10   6        0.81        2.31      0.92 o 
   5 -10   6        2.97        4.53      1.72 o 
   6 -10   6        3.86        5.04      1.05 o 
   7 -10   6       18.39       21.56      1.63 o 
  -3  -9   6       48.34       46.04      2.09 o 
  -2  -9   6        0.60        1.71      1.07 o 
  -1  -9   6       75.23       71.38      5.66 o 
   0  -9   6       11.60       10.69      1.23 o 
   1  -9   6        9.97       11.77      1.23 o 
   2  -9   6      146.17      149.07      2.79 o 
   3  -9   6       32.38       36.05      1.45 o 
   4  -9   6       55.38       55.40      1.55 o 
   5  -9   6      196.18      200.07      3.22 o 
   6  -9   6       99.84      103.03      3.33 o 
   7  -9   6       21.28       21.24      1.56 o 
   8  -9   6       93.29       85.95      4.01 o 
  -5  -8   6        0.94        0.14      0.73 o 
  -4  -8   6        7.80        3.24      0.77 o 
  -3  -8   6        1.96        3.26      0.99 o 
  -2  -8   6        6.47        6.23      0.81 o 
  -1  -8   6        0.13       -0.31      0.53 o 
   0  -8   6       81.18       79.99      2.51 o 
   1  -8   6      904.02      928.52     13.37 o 
   2  -8   6      369.97      395.69      5.42 o 
   3  -8   6       92.98       89.20      2.10 o 
   4  -8   6      178.03      166.91      2.73 o 
   5  -8   6        5.25        5.37      0.68 o 
   6  -8   6        5.96        4.76      0.75 o 
   7  -8   6       63.68       69.09      1.97 o 
   8  -8   6       32.66       30.28      1.67 o 
   9  -8   6       43.29       46.92      3.15 o 
  -6  -7   6       29.49       35.33      2.17 o 
  -5  -7   6       39.03       44.83      1.56 o 
  -4  -7   6        3.80        4.34      1.05 o 
  -3  -7   6        1.58        1.07      0.56 o 
  -2  -7   6      308.82      299.98      6.13 o 
  -1  -7   6      328.24      329.50      4.78 o 
   0  -7   6      127.24      139.04      2.42 o 
   1  -7   6        0.28        1.75      0.59 o 
   2  -7   6      232.78      230.82      5.84 o 
   3  -7   6      435.33      409.07      5.96 o 
   4  -7   6       47.23       46.89      1.34 o 
   5  -7   6        2.35        3.94      0.61 o 
   6  -7   6      252.66      250.36      4.00 o 
   7  -7   6       39.11       40.58      1.43 o 
   8  -7   6       22.28       25.17      1.75 o 
   9  -7   6      232.66      238.54      5.68 o 
  -6  -6   6       69.43       63.55      2.73 o 
  -5  -6   6        7.18        8.00      1.10 o 
  -4  -6   6        0.96        0.11      0.48 o 
  -3  -6   6       77.19       73.18      1.75 o 
  -2  -6   6     1059.88     1029.42     11.73 o 
  -1  -6   6      624.75      627.35      7.66 o 
   0  -6   6        5.00        5.69      0.67 o 
   1  -6   6       50.94       57.15      1.82 o 
   2  -6   6      128.47      134.82      2.31 o 
   3  -6   6      113.10      115.59      1.99 o 
   4  -6   6       45.37       47.37      1.66 o 
   5  -6   6       15.16       16.07      0.87 o 
   6  -6   6      226.33      218.65      3.29 o 
   7  -6   6        0.01        0.06      0.54 o 
   8  -6   6        2.07        3.01      0.75 o 
   9  -6   6       30.23       29.62      1.50 o 
  -7  -5   6        4.86        3.38      0.85 o 
  -6  -5   6        5.79        4.80      1.80 o 
  -5  -5   6      476.63      475.89      8.35 o 
  -4  -5   6       72.00       72.81      1.90 o 
  -3  -5   6      327.38      332.83      4.43 o 
  -2  -5   6      555.84      530.74      6.45 o 
  -1  -5   6      546.13      575.63      6.65 o 
   0  -5   6      821.15      778.86      7.39 o 
   1  -5   6      119.76      119.46      1.84 o 
   2  -5   6      119.71      130.35      1.83 o 
   3  -5   6      158.79      161.30      2.40 o 
   4  -5   6      152.29      156.61      2.26 o 
   5  -5   6       52.58       54.98      1.31 o 
   6  -5   6      526.89      523.52      6.10 o 
   7  -5   6       15.25       14.65      0.91 o 
   8  -5   6      175.64      180.74      3.46 o 
   9  -5   6      113.41      111.78      2.66 o 
  -8  -4   6        3.45        4.59      0.82 o 
  -7  -4   6        9.75        7.09      0.87 o 
  -6  -4   6       98.41       98.86      2.56 o 
  -5  -4   6      290.82      296.48      5.44 o 
  -4  -4   6      212.78      219.87      4.06 o 
  -3  -4   6        2.32        2.39      0.38 o 
  -2  -4   6      295.32      291.80      3.45 o 
  -1  -4   6       39.63       38.62      1.03 o 
   0  -4   6      229.37      238.48      2.81 o 
   1  -4   6       24.95       25.64      0.87 o 
   2  -4   6      182.28      188.16      2.34 o 
   3  -4   6        8.55        7.94      0.49 o 
   4  -4   6      105.71      111.76      1.99 o 
   5  -4   6      350.05      349.29      4.02 o 
   6  -4   6       14.14       14.17      0.85 o 
   7  -4   6       21.61       25.07      1.08 o 
   8  -4   6        0.26        0.91      0.62 o 
   9  -4   6        8.77        8.26      0.96 o 
  -8  -3   6       49.89       51.62      1.52 o 
  -7  -3   6        0.12       -0.07      0.45 o 
  -6  -3   6      328.22      323.27      5.54 o 
  -5  -3   6       56.22       51.09      1.27 o 
  -4  -3   6      127.71      133.08      2.67 o 
  -3  -3   6      160.84      158.43      2.30 o 
  -2  -3   6      250.71      259.94      2.73 o 
  -1  -3   6        5.74        4.07      0.36 o 
   0  -3   6      560.85      592.53      6.03 o 
   1  -3   6        6.33       11.03      0.59 o 
   2  -3   6      366.13      371.92      3.65 o 
   3  -3   6        9.06        9.60      0.57 o 
   4  -3   6      133.65      122.75      1.90 o 
   5  -3   6       53.34       58.56      1.24 o 
   6  -3   6       28.65       32.55      1.29 o 
   7  -3   6       19.80       18.13      0.89 o 
   8  -3   6       21.17       22.09      1.37 o 
   9  -3   6       75.17       75.35      2.05 o 
  -9  -2   6       39.98       40.88      2.26 o 
  -8  -2   6       34.71       35.68      3.27 o 
  -7  -2   6      310.77      293.23      7.60 o 
  -6  -2   6      384.18      395.54      8.89 o 
  -5  -2   6      460.93      443.65      5.94 o 
  -4  -2   6        0.73        0.27      0.31 o 
  -3  -2   6      133.54      150.77      3.46 o 
  -2  -2   6      260.87      260.19      2.90 o 
  -1  -2   6      246.91      242.84      2.60 o 
   0  -2   6      102.00      117.73      1.48 o 
   1  -2   6      126.06      149.66      1.56 o 
   2  -2   6     1072.96     1069.03      7.80 o 
   3  -2   6      284.58      275.60      2.73 o 
   4  -2   6       22.34       21.25      0.98 o 
   5  -2   6      110.21      108.52      1.98 o 
   6  -2   6       13.47       13.77      0.77 o 
   7  -2   6        5.19        6.06      0.65 o 
   8  -2   6        0.52        0.15      0.58 o 
   9  -2   6       71.21       62.57      1.76 o 
  -9  -1   6       71.76       77.28      2.12 o 
  -8  -1   6       27.27       27.43      1.32 o 
  -7  -1   6      103.73      122.58      3.57 o 
  -6  -1   6      124.49      117.59      2.58 o 
  -4  -1   6       71.50       79.83      1.59 o 
  -3  -1   6      125.40      142.64      1.86 o 
  -2  -1   6      439.62      473.30      4.77 o 
  -1  -1   6      388.24      357.08      3.25 o 
   0  -1   6      899.92     1000.40      8.34 o 
   1  -1   6      809.25      857.60      6.57 o 
   2  -1   6       62.13       59.68      0.99 o 
   3  -1   6       65.87       60.49      1.12 o 
   4  -1   6       20.86       18.39      0.80 o 
   5  -1   6      110.76      108.95      1.74 o 
   6  -1   6      204.78      199.90      2.81 o 
   7  -1   6       11.68       11.66      0.80 o 
   8  -1   6       48.15       46.37      2.29 o 
   9  -1   6       50.91       49.98      1.61 o 
 -10   0   6       19.28       21.64      1.63 o 
  -9   0   6       48.70       49.87      1.91 o 
  -4   0   6       78.52       94.74      1.74 o 
  -3   0   6        0.33        1.13      0.19 o 
  -2   0   6       98.52       97.02      1.19 o 
  -1   0   6       19.41       20.62      0.58 o 
   0   0   6       59.02       64.46      1.04 o 
   1   0   6      220.33      226.00      2.35 o 
   2   0   6      409.96      404.19      4.26 o 
   3   0   6      781.99      784.05      6.89 o 
   4   0   6       36.53       40.51      1.03 o 
   5   0   6       23.88       22.11      0.86 o 
   6   0   6      326.08      315.32      3.88 o 
   7   0   6       24.17       21.33      1.02 o 
   8   0   6      395.94      378.47      5.18 o 
 -10   1   6        2.08        3.07      0.84 o 
  -9   1   6        9.85        7.19      0.72 o 
  -4   1   6      234.00      240.77      5.66 o 
  -3   1   6       38.85       33.77      0.85 o 
  -2   1   6      604.20      610.13      6.08 o 
  -1   1   6        0.63        0.46      0.25 o 
   0   1   6      112.38      106.03      1.55 o 
   1   1   6      599.47      630.38      5.86 o 
   2   1   6        5.69        8.83      0.56 o 
   3   1   6      171.55      164.75      2.59 o 
   4   1   6       13.71       12.47      0.67 o 
   5   1   6       28.49       35.71      1.26 o 
   6   1   6        0.46        1.81      0.57 o 
   7   1   6       11.28       15.50      1.01 o 
   8   1   6       15.86       19.00      1.14 o 
 -10   2   6       36.65       36.38      1.89 o 
  -9   2   6        0.26        0.35      0.46 o 
  -7   2   6       99.32       92.50      2.58 o 
  -5   2   6     1026.58     1045.54     13.03 o 
  -4   2   6      824.41      802.20      8.66 o 
  -3   2   6       43.46       53.93      1.16 o 
  -2   2   6       27.07       26.63      0.66 o 
  -1   2   6      139.49      128.12      1.71 o 
   0   2   6       51.08       61.29      1.27 o 
   1   2   6        0.01        0.81      0.34 o 
   2   2   6      202.98      206.74      2.37 o 
   3   2   6      202.32      195.58      2.94 o 
   4   2   6        6.36        9.43      0.70 o 
   5   2   6      277.55      250.37      4.11 o 
   6   2   6        2.03        2.31      0.62 o 
   7   2   6        6.48        7.75      1.04 o 
   8   2   6       13.50       15.29      1.08 o 
 -10   3   6        2.35        2.30      0.87 o 
  -9   3   6       64.62       65.39      2.24 o 
  -8   3   6        0.02        0.90      0.27 o 
  -7   3   6       44.48       45.25      1.64 o 
  -6   3   6      310.99      306.97      3.60 o 
  -5   3   6      199.04      186.01      1.75 o 
  -4   3   6      119.70      122.49      1.45 o 
  -3   3   6      314.63      308.64      3.12 o 
  -2   3   6      199.38      197.58      2.32 o 
  -1   3   6      303.31      325.60      3.52 o 
   0   3   6      396.99      405.52      3.67 o 
   1   3   6       76.79       73.93      2.06 o 
   2   3   6       24.72       29.16      1.05 o 
   3   3   6     1194.71     1133.12     11.75 o 
   4   3   6       22.87       23.03      1.26 o 
   5   3   6        4.93        5.95      0.75 o 
   6   3   6        3.26        2.61      0.65 o 
   7   3   6       11.11       11.71      1.00 o 
 -10   4   6       59.55       58.72      2.63 o 
  -9   4   6       77.30       81.66      2.19 o 
  -8   4   6       25.87       30.67      0.74 o 
  -7   4   6       49.85       50.81      0.93 o 
  -6   4   6        0.19        0.22      0.22 o 
  -5   4   6      277.90      256.34      2.85 o 
  -4   4   6       22.18       24.37      0.67 o 
  -3   4   6      853.22      877.56     10.25 o 
  -2   4   6        0.10        0.09      0.29 o 
  -1   4   6      321.75      357.77      6.50 o 
   0   4   6        5.89        4.30      0.41 o 
   1   4   6        0.35        0.44      0.47 o 
   2   4   6        0.22       -0.69      0.46 o 
   3   4   6      143.37      153.59      5.18 o 
   4   4   6       20.72       20.18      1.75 o 
   5   4   6       22.50       22.38      1.27 o 
   6   4   6       53.29       55.16      1.74 o 
 -10   5   6       22.48       23.46      0.98 o 
  -9   5   6        2.47        2.19      0.40 o 
  -8   5   6      285.74      262.93      3.37 o 
  -7   5   6      106.25      111.78      1.89 o 
  -6   5   6       34.62       33.68      0.80 o 
  -5   5   6       13.24       16.01      0.59 o 
  -4   5   6      144.89      144.14      2.55 o 
  -3   5   6       29.53       28.36      0.92 o 
  -2   5   6        1.70        2.44      0.45 o 
  -1   5   6        1.65        1.46      0.25 o 
   0   5   6        0.77        1.20      0.59 o 
   1   5   6       85.30       90.34      3.18 o 
   2   5   6       12.11        9.42      0.88 o 
   3   5   6       86.75       87.71      2.52 o 
   4   5   6       44.68       41.40      1.92 o 
   5   5   6        1.14        2.10      0.82 o 
   6   5   6      113.41      135.72      3.07 o 
 -10   6   6       58.92       69.78      1.65 o 
  -9   6   6       23.50       25.02      1.49 o 
  -8   6   6       12.69       12.36      0.71 o 
  -7   6   6      127.38      126.59      1.99 o 
  -6   6   6        5.65        4.42      0.50 o 
  -5   6   6       26.50       31.35      1.28 o 
  -4   6   6      107.23      118.24      2.33 o 
  -3   6   6        2.08        4.04      0.69 o 
  -2   6   6       24.60       21.41      1.04 o 
  -1   6   6      136.90      139.15      2.16 o 
   0   6   6        0.63        1.29      0.77 o 
   1   6   6       67.90       70.16      1.99 o 
   2   6   6        0.07        0.34      0.97 o 
   3   6   6      113.24      102.88      2.87 o 
   4   6   6        0.60       -0.90      0.66 o 
   5   6   6       38.49       40.35      1.93 o 
 -10   7   6        6.64        8.12      1.08 o 
  -9   7   6        7.30        6.41      1.09 o 
  -8   7   6      132.68      136.25      3.30 o 
  -7   7   6       51.41       53.05      1.34 o 
  -6   7   6      129.17      132.88      2.22 o 
  -5   7   6       16.59       18.11      0.97 o 
  -4   7   6       23.66       18.02      0.98 o 
  -3   7   6       10.49       11.92      1.05 o 
  -2   7   6        5.82        6.09      1.20 o 
  -1   7   6        9.98       11.76      1.22 o 
   0   7   6        1.06        0.82      0.79 o 
   1   7   6      468.02      484.90      7.74 o 
   2   7   6      199.46      187.14      3.62 o 
   3   7   6       97.48       87.56      4.23 o 
   4   7   6       42.51       43.06      3.84 o 
  -9   8   6       72.42       72.21      2.73 o 
  -8   8   6      250.79      245.36      4.60 o 
  -7   8   6       62.24       51.96      1.45 o 
  -6   8   6      104.03       97.28      1.98 o 
  -5   8   6      116.55      107.01      2.39 o 
  -4   8   6      286.89      255.04      4.82 o 
  -3   8   6       28.28       29.12      1.85 o 
  -2   8   6        3.91        4.63      0.55 o 
  -1   8   6       50.54       51.11      3.24 o 
   0   8   6       79.35       72.75      2.67 o 
   1   8   6       53.09       58.13      3.42 o 
   2   8   6      114.29      105.44      4.52 o 
   3   8   6        4.07        4.24      1.01 o 
  -8   9   6        6.84        4.70      1.01 o 
  -7   9   6       29.80       31.40      2.50 o 
  -6   9   6       33.34       34.57      1.48 o 
  -5   9   6       34.83       26.26      2.08 o 
  -4   9   6       96.04      107.76      3.81 o 
  -3   9   6       45.11       39.18      2.46 o 
  -2   9   6       61.04       65.90      2.52 o 
  -1   9   6       48.89       50.37      2.47 o 
   0   9   6        8.47        8.83      1.94 o 
   1   9   6       24.98       25.94      2.42 o 
   2   9   6       48.28       53.73      2.90 o 
  -7  10   6        2.31        1.83      0.98 o 
  -6  10   6       15.88       12.39      2.49 o 
  -5  10   6        4.49        4.43      1.31 o 
  -4  10   6        0.94        0.83      1.68 o 
  -3  10   6      441.69      448.44      8.07 o 
  -2  10   6        3.48        2.71      1.06 o 
  -1  10   6        1.66        1.58      0.99 o 
   0  10   6       77.93       84.79      4.99 o 
  -5  11   6       99.50      108.54      4.30 o 
  -4  11   6       84.63      101.25      6.89 o 
  -3  11   6        1.49        1.63      1.06 o 
   2 -11   7       29.56       37.57      2.23 o 
   3 -11   7        1.33        1.79      0.70 o 
   4 -11   7        4.26        4.60      1.27 o 
  -1 -10   7       48.80       40.77      6.25 o 
   0 -10   7        2.07       -0.81      1.05 o 
   1 -10   7       29.50       35.99      2.49 o 
   2 -10   7        1.13        0.78      0.88 o 
   3 -10   7       16.50       24.88      1.28 o 
   4 -10   7       29.20       33.41      1.53 o 
   5 -10   7        0.41        0.82      0.79 o 
   6 -10   7      110.26      115.97      2.72 o 
  -3  -9   7        3.34        0.75      0.72 o 
  -2  -9   7      208.34      215.25      4.62 o 
  -1  -9   7       91.84       90.49      3.66 o 
   0  -9   7      177.10      176.64      5.17 o 
   1  -9   7        8.22        8.95      1.22 o 
   2  -9   7       90.49       93.67      1.85 o 
   3  -9   7       38.30       31.93      1.39 o 
   4  -9   7      117.54      124.31      2.74 o 
   5  -9   7        0.26        0.68      0.65 o 
   6  -9   7      113.39      113.33      2.90 o 
   7  -9   7       25.28       30.17      2.49 o 
  -4  -8   7       26.59       23.80      1.65 o 
  -3  -8   7       33.11       30.76      1.42 o 
  -2  -8   7      214.55      210.32      3.71 o 
  -1  -8   7        0.19        0.19      0.60 o 
   0  -8   7       90.04      100.63      3.56 o 
   1  -8   7       39.33       38.90      1.85 o 
   2  -8   7       88.61       89.39      1.86 o 
   3  -8   7       47.67       48.33      1.56 o 
   4  -8   7      121.46      127.41      2.71 o 
   5  -8   7       17.61       15.07      0.95 o 
   6  -8   7       50.38       50.13      1.70 o 
   7  -8   7       57.13       59.03      1.90 o 
   8  -8   7       10.51       13.12      1.09 o 
  -5  -7   7        0.89        1.02      0.59 o 
  -4  -7   7        8.66        8.78      1.20 o 
  -3  -7   7        3.62        4.38      0.74 o 
  -2  -7   7       38.98       33.51      1.45 o 
  -1  -7   7      247.29      240.01      3.88 o 
   0  -7   7      181.57      178.47      3.22 o 
   1  -7   7       34.98       34.04      1.38 o 
   2  -7   7      259.59      254.99      3.76 o 
   3  -7   7       10.66       10.90      0.84 o 
   4  -7   7      416.37      402.64      4.97 o 
   5  -7   7       39.73       36.91      1.69 o 
   6  -7   7        5.87        7.48      1.00 o 
   7  -7   7        3.06        1.79      0.68 o 
   8  -7   7      114.52      120.79      3.24 o 
  -6  -6   7       29.21       33.19      1.77 o 
  -5  -6   7       17.63       16.21      0.94 o 
  -4  -6   7      141.12      135.11      3.94 o 
  -3  -6   7      273.15      267.40      3.96 o 
  -2  -6   7        1.91        2.08      0.58 o 
  -1  -6   7      104.57       97.04      2.09 o 
   0  -6   7      411.65      411.66      4.95 o 
   1  -6   7      459.14      437.39      7.05 o 
   2  -6   7      615.05      615.03      6.70 o 
   3  -6   7      561.07      568.31      7.18 o 
   4  -6   7        7.27        4.22      0.66 o 
   5  -6   7       28.13       28.71      1.26 o 
   6  -6   7      422.84      435.47      5.42 o 
   7  -6   7       77.47       76.04      2.08 o 
   8  -6   7       55.33       55.34      3.96 o 
  -7  -5   7       17.64       15.34      1.16 o 
  -6  -5   7       15.02       12.13      1.05 o 
  -5  -5   7       95.23       92.26      2.61 o 
  -4  -5   7      614.77      617.92      7.37 o 
  -3  -5   7      136.52      136.71      2.38 o 
  -2  -5   7        6.86        5.74      0.61 o 
  -1  -5   7       14.90       14.00      0.65 o 
   0  -5   7        3.75        5.31      0.63 o 
   1  -5   7      121.49      119.31      2.11 o 
   2  -5   7        0.37       -0.30      0.33 o 
   3  -5   7       32.11       32.48      1.19 o 
   4  -5   7        6.24        7.58      0.67 o 
   5  -5   7      196.27      186.70      2.91 o 
   6  -5   7      134.21      124.67      2.34 o 
   7  -5   7      760.79      751.21      8.43 o 
   8  -5   7        6.90        5.62      1.04 o 
   9  -5   7      158.85      155.88      5.68 o 
  -7  -4   7        1.78        1.94      0.92 o 
  -6  -4   7        1.44        0.67      0.56 o 
  -5  -4   7       73.92       71.91      2.94 o 
  -4  -4   7      300.40      301.57      4.03 o 
  -3  -4   7      391.23      391.20      4.87 o 
  -2  -4   7      532.63      525.70      6.29 o 
  -1  -4   7      128.53      128.78      2.25 o 
   0  -4   7       13.19       11.92      0.66 o 
   1  -4   7      198.93      208.91      2.93 o 
   2  -4   7       38.65       43.45      1.19 o 
   3  -4   7       73.90       70.04      1.47 o 
   4  -4   7        7.41        7.06      0.63 o 
   5  -4   7      412.01      402.35      4.93 o 
   6  -4   7     1010.77     1032.38     12.22 o 
   7  -4   7       23.90       24.47      1.13 o 
   8  -4   7       33.91       31.35      1.52 o 
   9  -4   7       12.14       12.79      1.26 o 
  -8  -3   7       64.22       68.65      2.84 o 
  -7  -3   7        0.53       -0.61      0.72 o 
  -6  -3   7       70.45       66.90      2.79 o 
  -5  -3   7      351.07      336.83      8.50 o 
  -4  -3   7       36.50       41.02      1.22 o 
  -3  -3   7      373.80      398.68      4.87 o 
  -2  -3   7      153.37      151.70      2.08 o 
  -1  -3   7       24.73       19.75      0.75 o 
   0  -3   7      218.07      213.61      3.04 o 
   1  -3   7      137.54      145.64      2.26 o 
   2  -3   7        3.63        6.62      0.48 o 
   3  -3   7      160.83      143.39      2.06 o 
   4  -3   7       41.68       41.56      1.57 o 
   5  -3   7       34.58       32.98      1.08 o 
   6  -3   7        1.09        0.67      0.47 o 
   7  -3   7       14.99       13.50      0.86 o 
   8  -3   7        0.27        0.88      0.69 o 
   9  -3   7        1.20        0.27      0.74 o 
  -6  -2   7      325.50      317.02      7.77 o 
  -5  -2   7        7.32        6.17      0.57 o 
  -4  -2   7       90.24       93.68      1.94 o 
  -3  -2   7       83.39       82.92      1.40 o 
  -2  -2   7       64.56       72.58      1.23 o 
  -1  -2   7        3.63        4.17      0.37 o 
   0  -2   7       74.29       79.34      1.23 o 
   1  -2   7       14.63       16.22      0.67 o 
   2  -2   7      229.37      208.76      2.19 o 
   3  -2   7      306.33      311.85      3.52 o 
   4  -2   7      413.30      411.65      4.50 o 
   5  -2   7       43.29       43.24      1.20 o 
   6  -2   7      199.06      189.86      2.79 o 
   7  -2   7        6.25        5.20      0.66 o 
   8  -2   7        0.48        1.05      0.63 o 
  -9  -1   7       79.62       74.77      2.52 o 
  -5  -1   7        3.89        4.60      0.56 o 
  -4  -1   7        8.70       10.97      0.50 o 
  -3  -1   7       29.01       34.73      0.68 o 
  -2  -1   7       32.10       36.52      0.72 o 
  -1  -1   7      300.52      328.69      4.25 o 
   0  -1   7      591.73      628.80      5.60 o 
   1  -1   7      186.12      183.55      2.37 o 
   2  -1   7       25.45       28.69      0.90 o 
   3  -1   7       15.34       20.14      1.07 o 
   4  -1   7       28.52       29.13      0.99 o 
   5  -1   7       53.82       56.28      1.38 o 
   6  -1   7        0.00        0.46      0.45 o 
   7  -1   7        0.04        0.35      0.50 o 
   8  -1   7       88.20       84.90      2.17 o 
  -4   0   7        9.63        8.13      0.59 o 
  -3   0   7       20.96       21.98      0.49 o 
  -2   0   7       95.36      111.43      1.43 o 
  -1   0   7      231.24      254.22      2.95 o 
   0   0   7     2415.72     2526.45     20.21 o 
   1   0   7        3.29        1.78      0.22 o 
   2   0   7       75.73       79.48      1.41 o 
   3   0   7      177.10      177.75      2.41 o 
   4   0   7      148.05      146.50      2.23 o 
   5   0   7       10.19        8.62      0.83 o 
   6   0   7       10.03       10.49      0.78 o 
   7   0   7       84.09       72.45      1.96 o 
   8   0   7       10.74        9.35      1.02 o 
  -4   1   7      365.63      374.64      5.39 o 
  -3   1   7      284.46      286.19      2.85 o 
  -2   1   7       84.81       82.89      1.33 o 
  -1   1   7      161.78      159.74      2.02 o 
   0   1   7      132.20      145.72      2.18 o 
   1   1   7       30.23       31.20      0.72 o 
   2   1   7       93.19       93.46      1.78 o 
   3   1   7       14.54       14.73      0.71 o 
   4   1   7      533.28      544.71      5.71 o 
   5   1   7      125.75      125.67      2.16 o 
   6   1   7      120.90      119.66      2.37 o 
   7   1   7        0.33        1.32      0.71 o 
 -10   2   7      103.53       96.87      2.93 o 
  -5   2   7       41.02       36.10      1.12 o 
  -4   2   7        2.49        2.06      0.22 o 
  -3   2   7       71.99       71.90      1.20 o 
  -2   2   7      455.41      454.92      5.23 o 
  -1   2   7       51.83       51.17      1.16 o 
   0   2   7        7.76       10.04      0.61 o 
   1   2   7       12.37       13.62      0.64 o 
   2   2   7      194.05      187.52      2.68 o 
   3   2   7       93.91       76.90      1.54 o 
   4   2   7      883.24      867.30      8.46 o 
   5   2   7       42.41       40.09      1.48 o 
   6   2   7       73.55       71.59      1.84 o 
   7   2   7       98.43       90.34      2.47 o 
 -10   3   7        0.01        0.74      0.72 o 
  -9   3   7      200.45      175.42      3.01 o 
  -6   3   7      207.78      220.30      4.05 o 
  -5   3   7      174.60      155.87      1.58 o 
  -4   3   7      743.87      718.16      6.51 o 
  -3   3   7        7.01        7.14      0.50 o 
  -2   3   7      423.24      407.93      4.21 o 
  -1   3   7      322.87      315.17      4.15 o 
   0   3   7       69.49       77.22      1.83 o 
   1   3   7       59.54       63.03      1.65 o 
   2   3   7      448.41      409.21      4.84 o 
   3   3   7       58.12       64.64      1.56 o 
   4   3   7      127.28      127.22      2.50 o 
   5   3   7      114.84      111.52      3.34 o 
   6   3   7      341.06      355.65      5.64 o 
 -10   4   7        7.31        7.58      1.12 o 
  -9   4   7       10.20        7.65      0.68 o 
  -8   4   7      261.97      254.34      3.68 o 
  -7   4   7        3.11        2.12      0.29 o 
  -6   4   7      248.55      234.30      2.43 o 
  -5   4   7        0.08       -0.17      0.37 o 
  -4   4   7       23.57       24.22      0.76 o 
  -3   4   7      159.71      155.18      2.50 o 
  -2   4   7        2.91        5.41      0.53 o 
  -1   4   7        0.12        0.43      0.39 o 
   0   4   7       83.80       84.14      1.51 o 
   1   4   7        2.15        3.33      0.58 o 
   2   4   7      323.21      335.98      5.02 o 
   3   4   7       71.91       68.44      2.46 o 
   4   4   7        5.28        4.70      0.81 o 
   5   4   7       59.80       60.54      1.99 o 
   6   4   7      363.15      386.80      6.07 o 
 -10   5   7       87.70       83.61      3.34 o 
  -9   5   7       20.41       17.79      1.16 o 
  -8   5   7        0.44        0.10      0.28 o 
  -7   5   7       12.76       12.58      0.75 o 
  -6   5   7      135.88      129.19      1.86 o 
  -5   5   7      169.31      170.16      3.68 o 
  -4   5   7       94.27       96.96      1.95 o 
  -3   5   7      193.07      205.33      2.87 o 
  -2   5   7      110.58      104.07      2.14 o 
  -1   5   7        2.36        2.41      0.61 o 
   0   5   7        0.24        1.28      0.48 o 
   1   5   7      480.25      452.36      6.07 o 
   2   5   7      253.13      254.53      4.98 o 
   3   5   7       17.30       21.87      1.44 o 
   4   5   7      126.70      125.68      3.31 o 
   5   5   7       22.32       24.48      1.60 o 
  -9   6   7       52.80       63.63      1.95 o 
  -8   6   7        0.71        1.53      0.43 o 
  -7   6   7       23.27       26.40      1.25 o 
  -6   6   7      471.51      457.47      5.14 o 
  -5   6   7      405.01      402.91      5.29 o 
  -4   6   7       81.66       80.54      2.18 o 
  -3   6   7        1.25        2.02      0.55 o 
  -2   6   7       30.61       27.21      1.19 o 
  -1   6   7       22.84       25.04      1.48 o 
   0   6   7        1.38        1.43      0.53 o 
   1   6   7        7.18        7.61      1.12 o 
   2   6   7      150.11      157.09      5.50 o 
   3   6   7        7.90       11.73      1.33 o 
   4   6   7        2.68        3.75      0.93 o 
  -9   7   7       15.68       23.25      1.44 o 
  -8   7   7        3.32        2.70      0.70 o 
  -7   7   7       67.46       70.76      1.77 o 
  -6   7   7       61.89       62.89      1.64 o 
  -5   7   7      316.08      307.36      5.25 o 
  -4   7   7       22.26       18.17      1.04 o 
  -3   7   7        0.35        2.07      0.73 o 
  -2   7   7       22.74       22.91      1.68 o 
  -1   7   7        3.57        4.93      0.76 o 
   0   7   7        0.38       -0.19      0.72 o 
   1   7   7       85.36       81.82      2.83 o 
   2   7   7       48.00       47.44      2.67 o 
   3   7   7       11.72       19.17      2.09 o 
  -8   8   7        0.09       -0.33      0.65 o 
  -7   8   7        4.30        3.92      0.73 o 
  -6   8   7      122.54      125.42      2.32 o 
  -5   8   7        0.19        0.84      0.59 o 
  -4   8   7        0.01       -0.45      0.72 o 
  -3   8   7      354.03      366.99      6.59 o 
  -2   8   7      383.06      363.54      6.66 o 
  -1   8   7      169.01      166.85      2.98 o 
   0   8   7       15.89       17.33      1.95 o 
   1   8   7        0.40        0.15      0.94 o 
   2   8   7      146.14      154.80      5.42 o 
  -8   9   7      134.09      153.86      3.63 o 
  -7   9   7       10.13        8.46      1.18 o 
  -6   9   7        7.27        2.46      0.74 o 
  -5   9   7       21.07       23.12      1.97 o 
  -4   9   7        0.70        1.80      1.12 o 
  -3   9   7      103.19      115.18      6.65 o 
  -2   9   7      428.54      434.55      7.84 o 
  -1   9   7       16.88       20.41      1.71 o 
   0   9   7        4.28        2.94      1.82 o 
   1   9   7       13.91       17.40      2.38 o 
  -6  10   7       27.90       22.78      1.66 o 
  -5  10   7       47.38       47.03      2.78 o 
  -4  10   7       12.52        8.54      1.80 o 
  -3  10   7       84.91       94.10      8.35 o 
  -2  10   7       10.78        7.14      1.30 o 
   0 -10   8       13.19       13.19      1.85 o 
   1 -10   8       86.00       93.98      3.92 o 
   2 -10   8       12.41       12.36      1.83 o 
   3 -10   8       33.39       32.95      1.16 o 
   4 -10   8       15.04       16.36      1.13 o 
   5 -10   8       28.17       30.56      2.05 o 
  -2  -9   8        0.83       -0.18      0.81 o 
  -1  -9   8       20.80       25.79      1.67 o 
   0  -9   8       23.78       19.75      1.93 o 
   1  -9   8        0.35        3.81      1.22 o 
   2  -9   8       14.01       13.89      1.42 o 
   3  -9   8       20.36       19.29      1.03 o 
   4  -9   8        0.00        0.51      0.63 o 
   5  -9   8       37.87       34.72      2.36 o 
   6  -9   8      161.47      157.04      3.87 o 
  -3  -8   8       13.21       15.42      1.12 o 
  -2  -8   8       19.44       23.05      1.28 o 
  -1  -8   8        0.56       -0.09      0.61 o 
   0  -8   8      288.44      302.58      4.83 o 
   1  -8   8       24.39       25.26      1.93 o 
   2  -8   8       21.74       24.29      2.95 o 
   3  -8   8      206.70      204.82      4.80 o 
   4  -8   8       26.47       23.57      1.43 o 
   5  -8   8        3.47        2.58      0.71 o 
   6  -8   8       14.94       12.47      1.27 o 
   7  -8   8       82.45       81.46      2.49 o 
  -4  -7   8       11.42       15.59      1.01 o 
  -3  -7   8        9.01        9.91      0.90 o 
  -2  -7   8        0.01       -0.15      0.53 o 
  -1  -7   8       19.10       15.60      1.03 o 
   0  -7   8       65.56       66.29      1.89 o 
   1  -7   8        7.67        6.10      0.97 o 
   2  -7   8        0.11       -0.10      0.71 o 
   3  -7   8      204.39      189.53      3.23 o 
   4  -7   8        0.94        0.69      0.60 o 
   5  -7   8      137.04      148.01      3.07 o 
   6  -7   8       11.07       12.23      1.01 o 
   7  -7   8       72.71       74.57      2.13 o 
  -5  -6   8       28.40       32.88      1.40 o 
  -4  -6   8        3.68        3.88      0.68 o 
  -3  -6   8        0.05        0.15      0.49 o 
  -2  -6   8      105.83      103.25      2.19 o 
  -1  -6   8       89.08       89.47      2.06 o 
   0  -6   8       32.05       29.42      1.47 o 
   1  -6   8      107.07       91.13      2.66 o 
   2  -6   8       16.37       11.27      1.15 o 
   3  -6   8        3.54        2.98      0.61 o 
   4  -6   8      128.88      127.07      2.64 o 
   5  -6   8        1.46        1.41      0.56 o 
   6  -6   8       83.26       86.52      2.01 o 
   7  -6   8        9.96       10.08      0.98 o 
   8  -6   8      304.01      317.83      6.07 o 
  -6  -5   8       16.01       17.84      1.24 o 
  -5  -5   8       52.40       45.49      1.98 o 
  -4  -5   8       34.74       31.60      1.25 o 
  -3  -5   8       78.48       75.57      1.70 o 
  -2  -5   8      278.37      277.09      4.67 o 
  -1  -5   8      842.18      821.75      9.65 o 
   0  -5   8       92.83       90.22      2.02 o 
   1  -5   8      132.03      142.31      2.73 o 
   2  -5   8      437.47      407.77      5.78 o 
   3  -5   8        1.03        0.53      0.49 o 
   4  -5   8       48.24       47.75      1.36 o 
   5  -5   8       17.84       18.96      0.98 o 
   6  -5   8      220.65      226.20      4.19 o 
   7  -5   8       17.87       16.68      1.11 o 
   8  -5   8       14.07       19.46      1.25 o 
  -6  -4   8        0.34        0.32      0.88 o 
  -5  -4   8        0.01        0.51      0.54 o 
  -4  -4   8       71.00       64.78      2.02 o 
  -3  -4   8      150.79      145.88      2.80 o 
  -2  -4   8       70.82       64.21      1.50 o 
  -1  -4   8       86.62       86.99      1.84 o 
   0  -4   8       78.94       73.31      2.18 o 
   1  -4   8        6.40        9.56      0.78 o 
   2  -4   8       42.50       45.14      1.56 o 
   3  -4   8       95.57       96.92      2.06 o 
   4  -4   8      455.07      466.83      5.49 o 
   5  -4   8      105.10       95.35      2.29 o 
   6  -4   8       50.40       45.43      1.46 o 
   7  -4   8      111.34      114.42      2.60 o 
   8  -4   8       10.20       10.67      1.02 o 
  -7  -3   8       27.51       29.71      1.95 o 
  -6  -3   8      756.04      773.46     17.84 o 
  -5  -3   8      223.05      213.38      6.00 o 
  -4  -3   8        5.77        5.71      0.67 o 
  -3  -3   8      131.06      125.16      2.38 o 
  -2  -3   8       10.79       11.57      0.80 o 
  -1  -3   8       34.71       35.72      1.80 o 
   0  -3   8      129.01      134.61      2.49 o 
   1  -3   8        9.12        9.90      0.74 o 
   2  -3   8       80.26       88.08      1.22 o 
   3  -3   8       80.60       76.84      1.98 o 
   4  -3   8       11.21       11.37      0.89 o 
   5  -3   8       13.61       16.05      0.84 o 
   6  -3   8        0.13       -0.38      0.53 o 
   7  -3   8       81.85       81.68      3.57 o 
   8  -3   8        9.16        8.75      1.05 o 
  -5  -2   8       13.26       11.95      1.05 o 
  -4  -2   8      139.78      152.06      2.16 o 
  -3  -2   8     1106.97     1048.38     10.20 o 
  -2  -2   8       48.16       45.30      1.13 o 
  -1  -2   8        5.08        5.77      0.54 o 
   0  -2   8      416.78      432.06      4.49 o 
   1  -2   8      117.21      112.46      1.82 o 
   2  -2   8        5.03        4.53      0.45 o 
   3  -2   8      504.70      511.86      5.91 o 
   4  -2   8      902.62      910.75      8.73 o 
   5  -2   8       24.00       24.61      1.00 o 
   6  -2   8       78.71       77.17      2.85 o 
   7  -2   8        0.64        0.83      1.04 o 
   8  -2   8        0.58        0.45      0.78 o 
  -5  -1   8        3.28        2.56      0.65 o 
  -4  -1   8      527.47      519.92      5.86 o 
  -3  -1   8      281.33      280.99      3.14 o 
  -2  -1   8       31.00       29.65      0.73 o 
  -1  -1   8       22.77       25.03      0.81 o 
   0  -1   8       23.83       23.33      0.87 o 
   1  -1   8       69.97       64.25      1.33 o 
   2  -1   8      773.12      782.10      7.47 o 
   3  -1   8       30.83       28.22      1.04 o 
   4  -1   8      329.69      333.64      3.96 o 
   5  -1   8       88.67       85.44      1.76 o 
   6  -1   8       95.81       89.56      2.03 o 
   7  -1   8        2.95        5.01      0.83 o 
   8  -1   8        6.71       10.11      1.22 o 
  -5   0   8       37.94       38.79      1.60 o 
  -4   0   8      453.23      452.02      5.13 o 
  -3   0   8       67.64       62.98      0.97 o 
  -2   0   8       55.59       59.38      1.10 o 
  -1   0   8        1.66        1.42      0.37 o 
   0   0   8      269.43      257.58      3.05 o 
   1   0   8       13.97       13.35      0.68 o 
   2   0   8      361.23      353.17      3.92 o 
   3   0   8        4.37        3.80      0.65 o 
   4   0   8      723.31      720.05     14.19 o 
   5   0   8       27.18       28.71      1.08 o 
   6   0   8       10.11        8.61      0.99 o 
   7   0   8       10.27        8.00      0.94 o 
  -5   1   8      318.87      303.55      7.21 o 
  -4   1   8      206.79      194.49      2.69 o 
  -3   1   8       59.95       56.38      1.28 o 
  -2   1   8        2.83        2.64      0.41 o 
  -1   1   8      331.65      310.26      3.74 o 
   0   1   8      622.69      614.40      6.12 o 
   1   1   8       11.59       10.66      0.72 o 
   2   1   8       35.19       35.50      1.66 o 
   3   1   8        4.45        3.20      0.51 o 
   4   1   8      103.80      112.59      2.25 o 
   5   1   8       13.57       11.04      0.79 o 
   6   1   8       44.88       41.69      1.45 o 
   7   1   8       29.57       24.77      1.24 o 
  -6   2   8       21.22       24.31      1.39 o 
  -5   2   8       68.11       71.13      1.11 o 
  -4   2   8       90.03       85.31      1.32 o 
  -3   2   8      934.67      908.90     10.01 o 
  -2   2   8       28.86       24.40      0.91 o 
  -1   2   8       49.85       55.02      1.28 o 
   0   2   8        0.39        0.02      0.36 o 
   1   2   8        0.52        0.82      0.34 o 
   2   2   8       61.71       64.35      1.87 o 
   3   2   8      111.89      118.61      2.03 o 
   4   2   8       15.25       11.83      0.80 o 
   5   2   8      139.26      137.76      2.82 o 
   6   2   8       29.43       27.12      1.37 o 
  -6   3   8        8.29        9.37      0.49 o 
  -5   3   8      227.89      214.67      3.79 o 
  -4   3   8       17.65       17.61      0.75 o 
  -3   3   8       95.32      101.92      1.88 o 
  -2   3   8        0.00       -0.04      0.40 o 
  -1   3   8      152.66      152.78      2.69 o 
   0   3   8      108.60      102.87      2.22 o 
   1   3   8        1.43        1.58      0.49 o 
   2   3   8        0.08        0.19      0.52 o 
   3   3   8      646.44      600.25      7.82 o 
   4   3   8      213.93      201.12      3.66 o 
   5   3   8       21.47       23.10      1.16 o 
   6   3   8        3.46        5.49      1.17 o 
  -9   4   8        2.94        1.08      0.46 o 
  -8   4   8       37.89       42.93      1.30 o 
  -7   4   8       99.94       91.99      1.77 o 
  -6   4   8      273.70      258.33      2.90 o 
  -5   4   8     1107.39     1064.57     11.49 o 
  -4   4   8        0.04        0.36      0.46 o 
  -3   4   8       56.62       61.51      1.51 o 
  -2   4   8        7.07        7.31      0.69 o 
  -1   4   8       64.91       56.31      2.05 o 
   0   4   8        0.07       -0.42      0.51 o 
   1   4   8       62.07       64.03      1.69 o 
   2   4   8       65.83       61.56      1.76 o 
   3   4   8       69.85       76.63      2.28 o 
   4   4   8       42.77       43.23      1.75 o 
   5   4   8      101.37      105.58      3.36 o 
  -9   5   8       44.91       48.97      1.93 o 
  -8   5   8      141.39      128.02      2.45 o 
  -7   5   8       64.93       60.83      1.22 o 
  -6   5   8        1.75        2.49      0.44 o 
  -5   5   8      478.26      464.90      8.99 o 
  -4   5   8      167.87      159.74      3.90 o 
  -3   5   8      132.55      130.60      2.46 o 
  -2   5   8       26.99       29.00      1.20 o 
  -1   5   8       70.20       58.95      2.46 o 
   0   5   8       41.55       33.81      1.96 o 
   1   5   8       41.22       42.54      1.42 o 
   2   5   8       36.10       34.06      1.71 o 
   3   5   8      220.54      205.81      9.24 o 
   4   5   8        2.67        3.48      1.12 o 
  -9   6   8       58.80       64.77      2.79 o 
  -8   6   8       48.62       46.87      1.27 o 
  -7   6   8        7.30        8.40      0.65 o 
  -6   6   8        0.53        0.02      0.41 o 
  -5   6   8      342.14      332.40      6.40 o 
  -4   6   8      168.51      165.97      2.94 o 
  -3   6   8      229.93      229.25      3.73 o 
  -2   6   8       65.30       69.95      2.25 o 
  -1   6   8       44.34       38.20      1.83 o 
   0   6   8       52.82       51.42      2.24 o 
   1   6   8        1.94        2.63      0.65 o 
   2   6   8        5.73        8.11      0.92 o 
   3   6   8       91.26       89.94      3.97 o 
  -8   7   8       12.07        9.59      0.88 o 
  -7   7   8       27.30       32.08      1.24 o 
  -6   7   8      197.19      180.24      3.14 o 
  -5   7   8        0.38        0.19      0.81 o 
  -4   7   8       38.25       35.29      1.41 o 
  -3   7   8      107.65      109.75      2.90 o 
  -2   7   8        0.61       -0.53      0.77 o 
  -1   7   8      365.48      359.60      6.66 o 
   0   7   8        2.04        2.73      0.67 o 
   1   7   8        3.33        2.37      0.74 o 
   2   7   8       30.49       31.54      2.59 o 
  -8   8   8      109.18      111.76      2.76 o 
  -7   8   8        4.85        3.24      0.72 o 
  -6   8   8      164.71      151.71      2.99 o 
  -5   8   8       87.38       76.49      2.59 o 
  -4   8   8        0.77        0.82      0.71 o 
  -3   8   8       42.25       50.55      3.25 o 
  -2   8   8      173.78      166.25     10.86 o 
  -1   8   8      183.32      185.22      4.79 o 
   0   8   8        4.52        7.83      0.86 o 
   1   8   8        0.53       -0.40      0.68 o 
  -6   9   8       92.76       92.32      2.41 o 
  -5   9   8       16.89       20.29      1.94 o 
  -4   9   8       11.93        8.82      1.58 o 
  -3   9   8       55.97       43.76      4.22 o 
  -2   9   8      122.38      137.98      9.46 o 
  -1   9   8        8.55       10.42      1.45 o 
  -1  -9   9        0.40        0.74      1.01 o 
   0  -9   9        0.94        0.59      1.12 o 
   1  -9   9       63.33       75.91      3.45 o 
   2  -9   9       63.99       67.59      5.62 o 
   3  -9   9       31.92       31.74      2.01 o 
   4  -9   9        8.88       12.00      0.96 o 
   5  -9   9      214.71      217.11      4.02 o 
  -2  -8   9      137.34      159.69      3.56 o 
  -1  -8   9      115.92      135.70      2.97 o 
   0  -8   9       19.75       19.28      1.87 o 
   1  -8   9        1.43        1.25      1.02 o 
   2  -8   9      180.98      190.66      5.55 o 
   3  -8   9        0.73        1.05      0.91 o 
   4  -8   9       20.41       19.82      1.48 o 
   5  -8   9       20.44       18.02      1.45 o 
   6  -8   9       55.79       60.69      2.39 o 
  -4  -7   9       40.33       42.79      2.38 o 
  -3  -7   9      144.19      158.82      3.94 o 
  -2  -7   9       18.89       16.70      1.27 o 
  -1  -7   9       44.13       37.44      2.18 o 
   0  -7   9        0.17       -0.39      0.62 o 
   1  -7   9       87.53       88.97      3.37 o 
   2  -7   9       35.27       42.66      2.20 o 
   3  -7   9        1.47        1.10      0.84 o 
   4  -7   9        2.65        1.79      0.70 o 
   5  -7   9        0.29        0.23      0.69 o 
   6  -7   9      106.09      115.74      3.19 o 
  -5  -6   9        3.43        2.92      0.98 o 
  -4  -6   9        4.68        3.47      0.90 o 
  -3  -6   9        0.43       -0.80      0.55 o 
  -2  -6   9       32.53       28.60      1.61 o 
  -1  -6   9       42.30       39.48      1.69 o 
   0  -6   9        6.51        7.37      0.82 o 
   1  -6   9      229.22      205.12      4.97 o 
   2  -6   9      181.08      167.86      3.91 o 
   3  -6   9      183.02      208.68      3.28 o 
   4  -6   9      365.60      396.45      5.67 o 
   5  -6   9      249.37      255.93      4.34 o 
   6  -6   9        3.82        4.20      0.96 o 
   7  -6   9      113.85      116.18      2.75 o 
  -6  -5   9        7.24       12.53      1.59 o 
  -5  -5   9        0.33        0.43      0.68 o 
  -4  -5   9        3.96        2.38      0.75 o 
  -3  -5   9        3.70        4.77      0.89 o 
  -2  -5   9        5.82        5.20      0.79 o 
  -1  -5   9      175.31      162.03      3.98 o 
   0  -5   9       79.11       78.10      1.95 o 
   1  -5   9       52.83       58.40      2.92 o 
   2  -5   9       25.02       25.23      1.56 o 
   3  -5   9        0.01       -0.11      0.44 o 
   4  -5   9        6.76        5.10      0.73 o 
   5  -5   9       26.35       31.27      1.43 o 
   6  -5   9      145.77      155.03      3.73 o 
   7  -5   9       26.23       23.86      1.34 o 
  -6  -4   9        2.21        1.33      0.88 o 
  -5  -4   9      116.63      117.06      4.96 o 
  -4  -4   9        0.75        0.21      0.54 o 
  -3  -4   9      144.15      149.31      3.55 o 
  -2  -4   9       22.58       21.56      0.96 o 
  -1  -4   9       15.76       11.04      0.78 o 
   0  -4   9      140.49      118.11      2.37 o 
   1  -4   9       18.69       21.02      1.27 o 
   2  -4   9       69.52       79.63      2.46 o 
   3  -4   9        0.06       -0.57      0.43 o 
   4  -4   9        4.58        7.28      0.83 o 
   5  -4   9      338.63      351.59      5.34 o 
   6  -4   9      237.60      234.47      4.48 o 
   7  -4   9       17.47       18.88      1.41 o 
  -6  -3   9       59.22       56.20      2.63 o 
  -5  -3   9       86.48       81.00      2.16 o 
  -4  -3   9        7.61        9.21      1.53 o 
  -3  -3   9       57.70       65.63      2.04 o 
  -2  -3   9       24.46       24.04      0.95 o 
  -1  -3   9        1.16       -0.27      0.39 o 
   0  -3   9       70.36       70.88      1.75 o 
   1  -3   9        3.54        5.60      0.64 o 
   2  -3   9        5.93        5.61      1.09 o 
   3  -3   9      105.64      102.30      2.65 o 
   4  -3   9        1.48        0.45      0.50 o 
   5  -3   9       20.88       20.94      1.50 o 
   6  -3   9       14.08       14.17      0.98 o 
   7  -3   9       29.89       27.52      1.29 o 
  -5  -2   9        3.75        2.91      0.52 o 
  -4  -2   9       71.59       69.09      1.86 o 
  -3  -2   9      195.08      182.21      3.01 o 
  -2  -2   9      388.02      375.56      4.80 o 
  -1  -2   9        5.50        4.95      0.58 o 
   0  -2   9        0.54        0.55      0.43 o 
   1  -2   9        6.49        4.22      0.67 o 
   2  -2   9       31.30       28.31      1.93 o 
   3  -2   9        2.26        3.36      0.57 o 
   4  -2   9      299.50      313.69      4.30 o 
   5  -2   9       51.18       58.52      2.01 o 
   6  -2   9       41.69       36.51      1.37 o 
   7  -2   9       54.11       46.96      1.96 o 
  -5  -1   9        3.38        2.20      0.38 o 
  -4  -1   9      341.35      318.38      5.45 o 
  -3  -1   9      140.71      119.80      1.94 o 
  -2  -1   9      694.02      683.45      7.91 o 
  -1  -1   9       65.33       70.62      1.53 o 
   0  -1   9       77.39       73.47      1.57 o 
   1  -1   9      574.24      593.63      6.77 o 
   2  -1   9        0.02        0.27      0.47 o 
   3  -1   9      174.42      179.17      2.81 o 
   4  -1   9       36.17       34.55      1.42 o 
   5  -1   9      143.10      156.68      2.56 o 
   6  -1   9        1.25       -0.65      0.52 o 
   7  -1   9        0.09        0.81      0.67 o 
  -5   0   9       38.84       35.96      1.68 o 
  -4   0   9      409.28      399.18      4.63 o 
  -3   0   9      103.22      104.02      1.78 o 
  -2   0   9      619.87      625.18      6.54 o 
  -1   0   9      167.53      168.38      2.47 o 
   0   0   9      183.02      193.98      2.84 o 
   1   0   9      118.68      113.58      2.15 o 
   2   0   9      266.38      261.57      3.93 o 
   3   0   9       16.91       18.73      1.04 o 
   4   0   9       21.75       21.44      1.07 o 
   5   0   9      140.19      138.86      2.40 o 
   6   0   9       25.47       21.12      1.24 o 
  -5   1   9       21.55       18.28      0.78 o 
  -4   1   9      750.83      736.63     10.02 o 
  -3   1   9       32.62       32.01      1.30 o 
  -2   1   9      465.17      470.08      5.20 o 
  -1   1   9     1476.93     1476.45     18.79 o 
   0   1   9      447.22      431.91      5.16 o 
   1   1   9        0.15        0.15      0.46 o 
   2   1   9      591.66      599.94      6.73 o 
   3   1   9        2.15        3.76      0.68 o 
   4   1   9        1.35        1.53      0.58 o 
   5   1   9       34.39       34.55      1.56 o 
   6   1   9       46.49       42.00      1.67 o 
  -5   2   9        2.89        1.84      0.34 o 
  -4   2   9      363.89      363.35      5.09 o 
  -3   2   9        0.00       -0.17      0.36 o 
  -2   2   9      466.79      457.84      6.04 o 
  -1   2   9       16.82       19.66      0.97 o 
   0   2   9      413.53      399.22      6.01 o 
   1   2   9      220.07      235.32      5.95 o 
   2   2   9       22.22       21.67      1.49 o 
   3   2   9       26.49       24.99      1.13 o 
   4   2   9       13.08       14.17      0.99 o 
   5   2   9        3.15        1.67      0.68 o 
   6   2   9       50.01       57.73      1.95 o 
  -7   3   9       52.59       51.42      1.82 o 
  -6   3   9      329.36      323.76      4.52 o 
  -5   3   9      103.80       96.09      1.88 o 
  -4   3   9      393.04      358.19      5.12 o 
  -3   3   9      110.01      105.70      2.03 o 
  -2   3   9      280.32      272.21      3.99 o 
  -1   3   9        1.19        1.51      0.55 o 
   0   3   9      898.12      868.92     13.22 o 
   1   3   9      452.02      446.11      7.49 o 
   2   3   9        1.08        0.43      0.53 o 
   3   3   9       24.44       23.90      1.77 o 
   4   3   9        0.00       -0.31      0.74 o 
   5   3   9      131.92      123.55      3.07 o 
  -8   4   9        0.55        2.31      1.15 o 
  -7   4   9        2.25        3.80      0.85 o 
  -6   4   9       49.22       54.75      1.05 o 
  -5   4   9       40.13       44.03      1.34 o 
  -4   4   9       11.29       10.54      0.72 o 
  -3   4   9       64.14       57.11      1.54 o 
  -2   4   9      192.58      190.72      3.23 o 
  -1   4   9      216.43      211.60      4.18 o 
   0   4   9       31.27       29.78      1.63 o 
   1   4   9       76.67       65.54      2.00 o 
   2   4   9      201.82      187.19      4.85 o 
   3   4   9        0.02       -0.42      0.59 o 
   4   4   9       47.32       39.81      1.93 o 
  -8   5   9        5.92        6.77      0.80 o 
  -7   5   9        1.20        0.66      0.34 o 
  -6   5   9       11.83       12.61      0.70 o 
  -5   5   9      118.26      115.15      2.48 o 
  -4   5   9       23.82       24.85      1.07 o 
  -3   5   9       29.57       29.96      1.23 o 
  -2   5   9       41.07       44.14      1.76 o 
  -1   5   9        0.74        0.47      0.71 o 
   0   5   9       85.13       79.06      2.62 o 
   1   5   9       41.85       40.31      1.31 o 
   2   5   9        0.33        1.57      0.67 o 
   3   5   9       19.92       25.90      1.75 o 
  -8   6   9       96.47      113.06      2.13 o 
  -7   6   9       51.05       51.43      2.22 o 
  -6   6   9       28.23       29.96      1.31 o 
  -5   6   9       81.01       73.75      2.15 o 
  -4   6   9        0.01        0.10      0.51 o 
  -3   6   9       29.76       31.61      1.35 o 
  -2   6   9      122.15      121.64      3.16 o 
  -1   6   9       81.84       75.93      2.62 o 
   0   6   9       39.23       33.76      3.12 o 
   1   6   9       13.06       14.58      0.95 o 
   2   6   9       18.38       14.04      1.12 o 
  -7   7   9        3.13        4.80      0.81 o 
  -6   7   9       12.61       11.94      0.91 o 
  -5   7   9       70.75       71.99      2.28 o 
  -4   7   9        1.52        0.66      0.60 o 
  -3   7   9        0.92        0.20      0.72 o 
  -2   7   9       76.35       82.37      3.44 o 
  -1   7   9        3.41        2.81      1.26 o 
   0   7   9      121.69      121.52      3.63 o 
   1   7   9       19.01       22.39      1.21 o 
  -6   8   9       24.67       28.38      1.36 o 
  -5   8   9        0.12        0.99      0.78 o 
  -4   8   9       15.29       17.42      1.83 o 
  -3   8   9      126.76      129.34      4.44 o 
  -2   8   9      460.63      475.35     10.36 o 
  -1   8   9        0.92        0.87      1.30 o 
  -1  -8  10       76.98       89.50      2.87 o 
   0  -8  10       72.52       81.17      3.46 o 
   1  -8  10        2.14        4.90      1.36 o 
   2  -8  10       10.56       13.17      1.98 o 
   3  -8  10       46.40       47.07      2.87 o 
   4  -8  10        3.36        3.64      1.11 o 
  -3  -7  10        9.67        9.81      1.11 o 
  -2  -7  10       93.06      109.02      2.99 o 
  -1  -7  10       40.09       45.66      3.75 o 
   0  -7  10      136.03      140.69      4.46 o 
   1  -7  10        9.13       10.47      1.54 o 
   2  -7  10      140.09      137.39      4.56 o 
   3  -7  10       16.45       14.95      1.47 o 
   4  -7  10       11.20        9.17      1.01 o 
   5  -7  10      114.99      130.61      2.89 o 
  -4  -6  10        8.41        7.26      1.50 o 
  -3  -6  10       92.11      104.80      3.30 o 
  -2  -6  10        2.65        2.86      0.78 o 
  -1  -6  10        0.12       -0.07      0.55 o 
   0  -6  10      174.88      164.25      3.74 o 
   1  -6  10      126.93      118.00      3.97 o 
   2  -6  10       84.11       73.65      3.23 o 
   3  -6  10       36.83       35.42      1.99 o 
   4  -6  10        3.38        2.46      0.66 o 
   5  -6  10       44.89       57.81      1.92 o 
   6  -6  10      193.95      201.24      4.99 o 
  -5  -5  10       14.62       16.62      1.83 o 
  -4  -5  10       23.13       22.66      1.47 o 
  -3  -5  10        3.81        4.24      0.99 o 
  -2  -5  10       98.56      100.50      2.58 o 
  -1  -5  10       98.67       89.55      2.12 o 
   0  -5  10      180.74      169.51      4.24 o 
   1  -5  10       49.57       53.72      2.03 o 
   2  -5  10        0.04        0.05      0.74 o 
   3  -5  10       40.22       43.66      2.08 o 
   4  -5  10       54.94       47.07      2.38 o 
   5  -5  10        1.58        1.97      0.72 o 
   6  -5  10      272.21      270.99      8.67 o 
  -5  -4  10       34.05       31.37      2.16 o 
  -4  -4  10        6.90        6.71      1.13 o 
  -3  -4  10       17.19       14.48      2.98 o 
  -2  -4  10       17.89       18.64      0.95 o 
  -1  -4  10      250.89      240.72      3.86 o 
   0  -4  10        6.69        6.77      0.78 o 
   1  -4  10       47.91       44.41      1.83 o 
   2  -4  10       48.71       42.75      1.97 o 
   3  -4  10       94.38       97.84      4.13 o 
   4  -4  10        0.49        0.26      0.56 o 
   5  -4  10      103.91      116.24      2.71 o 
   6  -4  10       34.82       33.99      1.80 o 
  -6  -3  10        1.85        2.11      0.83 o 
  -5  -3  10       19.61       22.60      1.82 o 
  -4  -3  10       16.68       19.69      1.20 o 
  -3  -3  10      245.22      226.87      3.77 o 
  -2  -3  10      265.47      258.65      3.79 o 
  -1  -3  10       44.38       48.91      2.95 o 
   0  -3  10       77.16       66.52      2.13 o 
   1  -3  10       10.98       10.75      1.36 o 
   2  -3  10       55.40       47.62      2.05 o 
   3  -3  10       55.85       51.30      2.17 o 
   4  -3  10       28.80       24.43      1.23 o 
   5  -3  10       19.47       21.64      1.29 o 
   6  -3  10       16.41       17.81      1.41 o 
  -6  -2  10        0.02        1.04      0.63 o 
  -5  -2  10       40.20       31.32      2.79 o 
  -4  -2  10       50.02       45.32      1.72 o 
  -3  -2  10      266.10      239.24      3.85 o 
  -2  -2  10      206.34      182.81      2.93 o 
  -1  -2  10       98.05       94.73      2.03 o 
   0  -2  10        6.01        6.88      0.66 o 
   1  -2  10      119.12      120.52      3.01 o 
   2  -2  10      513.32      499.83      7.00 o 
   3  -2  10      136.55      146.24      2.57 o 
   4  -2  10       46.77       52.06      2.03 o 
   5  -2  10        1.27        0.90      0.67 o 
   6  -2  10       17.90       22.70      1.56 o 
  -6  -1  10        9.41        9.14      0.79 o 
  -5  -1  10       86.00       82.24      2.03 o 
  -4  -1  10        9.66        8.85      0.59 o 
  -3  -1  10      205.84      208.78      3.45 o 
  -2  -1  10       12.22       11.99      0.75 o 
  -1  -1  10        0.04       -0.13      0.51 o 
   0  -1  10        4.08        5.35      0.63 o 
   1  -1  10      133.81      122.21      3.02 o 
   2  -1  10        0.36       -0.48      0.57 o 
   3  -1  10        3.81        2.24      0.56 o 
   4  -1  10        5.88        6.64      0.84 o 
   5  -1  10       18.31       22.31      1.29 o 
   6  -1  10        8.50       10.41      1.20 o 
  -5   0  10        1.92        2.57      0.51 o 
  -4   0  10      104.70       98.26      1.90 o 
  -3   0  10      191.52      190.20      3.24 o 
  -2   0  10       65.52       67.89      1.61 o 
  -1   0  10        5.53        4.38      0.57 o 
   0   0  10        0.07        0.26      0.80 o 
   1   0  10       12.30       14.20      0.90 o 
   2   0  10      191.33      176.71      4.06 o 
   3   0  10        3.75        4.15      0.60 o 
   4   0  10       93.20      105.37      2.48 o 
   5   0  10        0.60       -0.38      0.65 o 
  -6   1  10        1.97        0.76      0.49 o 
  -5   1  10        0.22        1.68      0.49 o 
  -4   1  10       77.10       71.75      2.14 o 
  -3   1  10       20.40       22.97      0.91 o 
  -2   1  10        3.53        5.14      0.56 o 
  -1   1  10      620.96      621.61      6.91 o 
   0   1  10      412.06      393.79      6.46 o 
   1   1  10      328.96      330.16      5.12 o 
   2   1  10        0.14       -0.56      0.70 o 
   3   1  10       10.76       11.44      0.90 o 
   4   1  10       92.13       94.49      2.45 o 
   5   1  10        3.87        4.27      0.83 o 
  -6   2  10        3.86        2.13      0.70 o 
  -5   2  10        0.07       -0.01      0.33 o 
  -4   2  10        5.21        5.75      0.61 o 
  -3   2  10      586.98      589.05      7.14 o 
  -2   2  10       71.96       73.18      1.92 o 
  -1   2  10       23.40       22.35      1.10 o 
   0   2  10       21.73       24.80      1.24 o 
   1   2  10      637.16      638.61      9.94 o 
   2   2  10       87.93       82.33      2.89 o 
   3   2  10       31.50       34.80      2.77 o 
   4   2  10      183.80      186.44      5.98 o 
  -8   3  10       28.51       31.11      1.05 o 
  -7   3  10      327.21      341.42     10.25 o 
  -6   3  10       51.07       48.86      1.66 o 
  -5   3  10        0.19        0.57      0.41 o 
  -4   3  10        9.75       10.18      0.78 o 
  -3   3  10      187.30      189.49      3.09 o 
  -2   3  10       10.90       11.60      0.86 o 
  -1   3  10      168.97      157.73      3.01 o 
   0   3  10      151.09      145.39      4.38 o 
   1   3  10       14.75       15.64      1.38 o 
   2   3  10       46.03       49.25      1.50 o 
   3   3  10      158.51      177.45      3.37 o 
   4   3  10      101.27      100.03      2.90 o 
  -8   4  10        1.13        1.66      0.54 o 
  -7   4  10      139.57      141.02      4.04 o 
  -6   4  10       18.53       22.38      0.80 o 
  -5   4  10       45.63       47.31      1.46 o 
  -4   4  10      622.29      642.82      9.14 o 
  -3   4  10       66.93       63.82      2.42 o 
  -2   4  10       10.38       10.69      0.92 o 
  -1   4  10      249.00      233.62      4.62 o 
   0   4  10        4.05        3.25      1.14 o 
   1   4  10       95.15       99.04      3.81 o 
   2   4  10       44.11       37.95      1.47 o 
   3   4  10       45.78       38.92      1.47 o 
  -7   5  10       37.66       39.59      1.22 o 
  -6   5  10        0.80        1.00      0.75 o 
  -5   5  10       48.26       51.25      1.74 o 
  -4   5  10        1.91        1.05      0.62 o 
  -3   5  10      147.80      153.83      2.95 o 
  -2   5  10       90.98       91.40      2.66 o 
  -1   5  10       17.31       18.64      2.09 o 
   0   5  10        1.99        1.53      1.04 o 
   1   5  10      259.21      244.58      6.02 o 
   2   5  10        1.56        0.40      0.61 o 
  -7   6  10       20.29       20.62      2.36 o 
  -6   6  10        1.75        0.95      1.66 o 
  -5   6  10        9.95       10.43      1.02 o 
  -4   6  10       48.26       51.99      1.99 o 
  -3   6  10      107.23      105.05      2.92 o 
  -2   6  10       19.46       22.28      1.93 o 
  -1   6  10       41.45       39.76      2.55 o 
   0   6  10        0.16        0.54      1.66 o 
   1   6  10        5.57        8.13      1.38 o 
  -6   7  10       31.98       39.30      1.74 o 
  -5   7  10       12.63       13.89      1.23 o 
  -4   7  10       35.65       40.08      1.87 o 
  -3   7  10        6.15        7.83      1.47 o 
  -2   7  10       44.56       36.53      2.47 o 
  -1   7  10        2.09        2.65      1.87 o 
  -1  -7  11       17.65       19.51      2.11 o 
   0  -7  11        4.13        5.05      1.34 o 
   1  -7  11       11.26       12.86      1.75 o 
   2  -7  11        2.28        0.52      1.14 o 
   3  -7  11       16.98       17.02      2.80 o 
  -2  -6  11       13.41       16.04      1.28 o 
  -1  -6  11      216.46      228.03      4.66 o 
   0  -6  11       34.21       38.45      3.07 o 
   1  -6  11       11.42        8.57      1.49 o 
   2  -6  11       31.22       24.32      2.15 o 
   3  -6  11       15.06       15.67      1.92 o 
   4  -6  11       55.73       61.39      2.66 o 
  -3  -5  11        8.89       11.16      1.22 o 
  -2  -5  11        1.74        0.73      0.66 o 
  -1  -5  11      346.47      330.16      5.83 o 
   0  -5  11        5.75        2.44      0.69 o 
   1  -5  11        3.69        3.29      1.24 o 
   2  -5  11        6.21       10.28      1.59 o 
   3  -5  11       32.11       23.27      2.62 o 
   4  -5  11        3.41        4.20      1.13 o 
   5  -5  11        0.29       -0.40      0.74 o 
  -4  -4  11       11.63        7.89      1.03 o 
  -3  -4  11        2.70        1.61      0.79 o 
  -2  -4  11        0.21       -0.18      0.57 o 
  -1  -4  11       21.51       17.81      1.22 o 
   0  -4  11       18.37       21.03      1.17 o 
   1  -4  11       11.62        9.33      1.13 o 
   2  -4  11        8.24       10.77      1.59 o 
   3  -4  11      168.76      172.82      4.27 o 
   4  -4  11        6.73        8.18      1.30 o 
   5  -4  11       28.47       28.86      1.82 o 
  -5  -3  11       33.50       39.03      2.33 o 
  -4  -3  11       18.05       16.34      1.21 o 
  -3  -3  11        1.85        1.30      0.68 o 
  -2  -3  11       23.72       25.31      1.52 o 
  -1  -3  11       40.93       33.99      1.34 o 
   0  -3  11       68.51       69.73      1.94 o 
   1  -3  11        4.29        3.18      0.87 o 
   2  -3  11       86.23       96.39      3.68 o 
   3  -3  11       93.13       86.72      2.91 o 
   4  -3  11        1.98        1.50      0.60 o 
   5  -3  11        0.31        0.00      0.67 o 
  -6  -2  11      106.24      126.64      3.97 o 
  -5  -2  11        5.52        7.95      1.16 o 
  -4  -2  11      121.54      109.92      6.38 o 
  -3  -2  11      112.47      105.12      2.33 o 
  -2  -2  11       14.51       14.58      1.04 o 
  -1  -2  11        9.95       11.65      0.88 o 
   0  -2  11        4.76        6.47      0.80 o 
   1  -2  11       33.17       25.85      1.54 o 
   2  -2  11        7.77        4.59      1.25 o 
   3  -2  11       21.26       17.88      1.56 o 
   4  -2  11       83.59       90.94      2.16 o 
   5  -2  11       16.56       17.46      1.21 o 
  -6  -1  11       23.47       19.22      1.41 o 
  -5  -1  11      253.48      255.20      4.86 o 
  -4  -1  11       32.27       41.09      1.24 o 
  -3  -1  11       11.71        9.91      0.78 o 
  -2  -1  11        6.03        4.31      0.61 o 
  -1  -1  11       20.93       19.96      1.06 o 
   0  -1  11       25.83       26.61      1.46 o 
   1  -1  11        0.03        1.38      0.79 o 
   2  -1  11        2.24        2.13      1.10 o 
   3  -1  11       12.05        8.95      1.53 o 
   4  -1  11      253.59      263.99      4.28 o 
   5  -1  11       10.03       13.29      2.11 o 
  -6   0  11      112.08      117.43      3.49 o 
  -5   0  11       86.54       96.17      3.23 o 
  -4   0  11       75.36       74.65      2.27 o 
  -3   0  11       52.29       50.21      1.54 o 
  -2   0  11        5.21        4.56      0.65 o 
  -1   0  11        6.04        5.85      0.75 o 
   0   0  11      453.23      461.80      6.36 o 
   1   0  11        7.21        4.10      2.23 o 
   2   0  11        1.08        1.55      0.90 o 
   3   0  11       17.04       23.80      1.73 o 
   4   0  11        7.48        6.49      0.85 o 
  -7   1  11        8.62        8.54      0.85 o 
  -6   1  11      106.27      107.13      3.34 o 
  -5   1  11       42.85       42.05      1.59 o 
  -4   1  11        1.73        2.80      0.95 o 
  -3   1  11        7.74        8.99      0.99 o 
  -2   1  11       23.13       23.41      1.08 o 
  -1   1  11      199.41      199.99      4.73 o 
   0   1  11        4.21        5.85      1.00 o 
   1   1  11       64.42       72.96      5.15 o 
   2   1  11       12.13        9.73      1.28 o 
   3   1  11       41.79       47.43      2.49 o 
   4   1  11       31.07       29.00      1.64 o 
  -7   2  11       23.84       23.58      1.48 o 
  -6   2  11      171.30      172.23      4.87 o 
  -5   2  11       22.67       24.92      0.99 o 
  -4   2  11       57.52       59.83      1.68 o 
  -3   2  11        2.75        2.98      0.70 o 
  -2   2  11       55.43       53.64      1.63 o 
  -1   2  11       81.77       87.41      2.17 o 
   0   2  11        4.75        5.34      2.27 o 
   1   2  11        5.21        4.13      1.21 o 
   2   2  11        0.60       -0.70      0.88 o 
   3   2  11      128.80      149.30      3.48 o 
  -7   3  11        7.01        5.00      0.95 o 
  -6   3  11       13.02       13.66      1.40 o 
  -5   3  11        6.09        5.40      0.86 o 
  -4   3  11        0.68        0.30      0.68 o 
  -3   3  11       47.44       53.23      1.85 o 
  -2   3  11      418.58      408.50      5.74 o 
  -1   3  11       21.13       23.12      1.46 o 
   0   3  11      197.68      197.40      5.53 o 
   1   3  11       56.19       49.91      2.80 o 
   2   3  11       89.05       88.91      3.11 o 
  -6   4  11      120.30      122.42      2.22 o 
  -5   4  11      198.74      190.52      4.43 o 
  -4   4  11        0.11        0.60      0.59 o 
  -3   4  11       16.94       16.89      1.27 o 
  -2   4  11        0.18       -0.18      0.71 o 
  -1   4  11      106.00       98.86      3.71 o 
   0   4  11        0.81        1.14      1.10 o 
   1   4  11        9.41       11.51      2.76 o 
   2   4  11       24.73       26.59      2.44 o 
  -6   5  11        0.30        0.23      0.70 o 
  -5   5  11       17.23       17.57      1.42 o 
  -4   5  11       22.29       24.90      1.57 o 
  -3   5  11        2.11        1.82      0.81 o 
  -2   5  11        0.54        1.65      1.14 o 
  -1   5  11      101.41      102.97      3.94 o 
   0   5  11       24.87       25.17      2.27 o 
  -4   6  11      113.34      113.26      3.05 o 
  -3   6  11        6.73        6.08      1.60 o 
  -2   6  11       23.66       25.29      3.90 o 
  -1   6  11       50.72       53.32      3.04 o 
  -1  -5  12        8.42       12.10      1.22 o 
   0  -5  12       12.60        6.75      1.09 o 
   1  -5  12        3.99        2.43      1.27 o 
   2  -5  12       12.57        8.77      1.63 o 
  -3  -4  12       70.82       84.15      2.91 o 
  -2  -4  12       24.42       19.90      1.56 o 
  -1  -4  12        1.04        1.76      0.78 o 
   0  -4  12        7.15        8.76      1.52 o 
   1  -4  12      107.61      122.58      4.26 o 
   2  -4  12       46.14       40.22      3.12 o 
   3  -4  12       27.14       36.19      4.60 o 
  -4  -3  12       90.95       94.61      3.97 o 
  -3  -3  12      133.65      132.05      3.65 o 
  -2  -3  12        3.65        1.86      0.74 o 
  -1  -3  12        5.92        6.95      0.99 o 
   0  -3  12       44.90       44.58      2.33 o 
   1  -3  12       90.54       95.81      3.70 o 
   2  -3  12      119.82      116.95      4.28 o 
   3  -3  12        2.85        0.18      1.16 o 
  -4  -2  12        1.73        0.94      0.96 o 
  -3  -2  12        4.44       11.14      1.18 o 
  -2  -2  12       70.96       63.59      2.08 o 
  -1  -2  12       73.47       67.98      2.40 o 
   0  -2  12      351.82      366.75      6.44 o 
   1  -2  12        4.43        1.59      1.46 o 
   2  -2  12        8.66        2.00      1.22 o 
   3  -2  12      167.22      187.89      9.00 o 
  -5  -1  12        0.79        0.77      0.87 o 
  -4  -1  12       39.48       34.87      2.30 o 
  -3  -1  12       78.61       78.76      2.65 o 
  -2  -1  12        0.34        0.48      0.61 o 
  -1  -1  12      185.39      205.56      4.21 o 
   0  -1  12        7.22        7.96      1.06 o 
   1  -1  12        0.50        2.68      1.17 o 
   2  -1  12        3.59        7.44      1.52 o 
   3  -1  12       11.20       11.72      3.19 o 
  -5   0  12       14.45       16.92      1.62 o 
  -4   0  12       15.63       17.07      1.25 o 
  -3   0  12       86.85       85.78      2.77 o 
  -2   0  12       19.48       16.79      1.19 o 
  -1   0  12      195.40      210.56      5.75 o 
   0   0  12        0.01        0.72      1.05 o 
   1   0  12       20.88       23.81      2.09 o 
   2   0  12        1.02       -0.12      1.01 o 
   3   0  12        4.75        5.13      1.48 o 
  -5   1  12       15.63       21.39      1.76 o 
  -4   1  12       13.01       10.12      1.06 o 
  -3   1  12        2.65        0.76      0.69 o 
  -2   1  12       29.39       27.37      1.45 o 
  -1   1  12       91.43      100.40      2.83 o 
   0   1  12       41.13       42.00      2.46 o 
   1   1  12      137.93      160.39      5.03 o 
   2   1  12        6.42        6.77      1.60 o 
  -5   2  12        2.06        1.76      0.59 o 
  -4   2  12       67.77       63.36      2.90 o 
  -3   2  12        0.78        1.54      0.77 o 
  -2   2  12      142.73      141.64      3.37 o 
  -1   2  12       10.10       12.51      1.63 o 
   0   2  12       29.97       28.87      2.22 o 
   1   2  12        3.26        3.43      1.30 o 
  -5   3  12       55.48       55.72      2.99 o 
  -4   3  12       39.80       41.61      2.04 o 
  -3   3  12      138.39      139.86      3.29 o 
  -2   3  12       38.31       37.34      2.80 o 
  -1   3  12        0.09       -1.02      0.98 o 
   0   3  12       22.46       15.59      1.91 o 
  -4   4  12       46.62       44.56      2.30 o 
  -3   4  12        0.89        1.08      0.76 o 
  -2   4  12       12.96       14.50      1.46 o 
  -1   4  12        9.33       11.75      1.71 o 
  -1  -2  13       16.32       13.16      2.34 o 
   0  -2  13       49.73       51.33      2.81 o 
  -2  -1  13        1.15        1.40      0.76 o 
  -1  -1  13       79.31       72.62      3.18 o 
   0  -1  13      289.84      329.96      7.82 o 
  -2   0  13       29.80       31.55      2.34 o 
  -1   0  13       67.26       79.31      3.08 o 
   0   0  13      173.74      189.44      5.53 o 
                                                 
